# Supplementary material for: ksrMKL: a novel method for identification of kinase–substrate relationships using multiple kernel learning
Source: PeerJ. 2017 Dec 20;5:e4182. doi: 10.7717/peerj.4182 (PMC5741978; doi:10.7717/peerj.4182)
Supplement: Supplemental Information 2 [file peerj-05-4182-s002.zip]

Archive with 11 entries (9 files):
- data/
- data/.DS_Store
- data/.ipynb_checkpoints/
- data/labels.dat
- data/names.dat
- data/ppi.dat
- data/psite.dat
- data/seq.dat
- ksrMKL.dat
- ksrMKL.png
- run-10fold.py
