# Supplementary material for: ksrMKL: a novel method for identification of kinase–substrate relationships using multiple kernel learning
Source: PeerJ. 2017 Dec 20;5:e4182. doi: 10.7717/peerj.4182 (PMC5741978; doi:10.7717/peerj.4182)
Supplement: Supplemental Information 2 [file peerj-05-4182-s002.zip › data/names.dat]

PKC_alpha
MAPK14
GSK-3_beta
CDK1
MAPK3
MAPK1
Lck
SRC
ATM
EGFR
Fyn
Abl
CDK2
Lyn
SYK
PLK1
CK2_alpha
