# Supplementary material for: ksrMKL: a novel method for identification of kinase–substrate relationships using multiple kernel learning
Source: PeerJ. 2017 Dec 20;5:e4182. doi: 10.7717/peerj.4182 (PMC5741978; doi:10.7717/peerj.4182)
Supplement: Supplemental Information 2 [file peerj-05-4182-s002.zip › data/psite.dat]

P19086	S16	EKEAARRSRRIDRHL
P35916	Y1230	RHSLAARYYNWVSFP
P35916	Y1231	HSLAARYYNWVSFPG
P35916	Y1265	FPMTPTTYKGSVDNQ
P35916	Y1337	QVFYNSEYGELSEPS
P35916	Y1363	TFFTDNSY*******
Q8WYK2	T148	VRTDSVKTPESEGNP
Q14195	T623	PVFDLTTTPKGGTPA
Q14195	T628	TTTPKGGTPAGSARG
Q14195	S632	KGGTPAGSARGSPTR
Q14195	S636	PAGSARGSPTRPNPP
O00141	T256	EHNSTTSTFCGTPEY
O00141	S377	PPFNPNVSGPNDLRH
O00141	S422	AEAFLGFSYAPPTDS
O00141	S78	ANPSPPPSPSQQINL
O00161	S161	ENLTQVGSILGNLKD
O00161	S23	ITDESLESTRRILGL
O00161	T24	TDESLESTRRILGLA
O00213	S175	EEEEDLSSPPGLPEP
O00213	S287	WEPPGRASPSQGSSP
O00213	S347	TFPAQSLSPEPLPQE
O00213	T709	PKRLGAHTP******
O00257	T495	SLQVKPETPASAAVA
O00303	S46	PAAAPASSSDPAAAA
O00418	S359	GTEEKCGSPRVRTLS
O00418	S377	PPLLRPLSENSGDEN
O00443	S259	KVSNLQVSPKSEDIS
O00562	T1223	AEREGPGTPPTTLAR
O00562	T287	SAASNTGTPDGPEAP
O00562	S382	DFIDAFASPVEAEGT
O00562	T794	LEMLVPSTPTSTSGA
O00571	T204	LTRYTRPTPVQKHAI
O00571	T323	GCHLLVATPGRLVDM
O14543	Y204	VNGHLDSYEKVTQLP
O14543	Y221	IREFLDQYDAPL***
O14733	S271	ISGRLVDSKAKTRSA
O14733	T275	LVDSKAKTRSAGCAA
O14745	S162	CTMKKGPSGYGFNLH
O14745	S290	PALVRSASSDTSEEL
O14746	Y707	QDPPPELYFVKVDVT
O14757	S301	IQSNLDFSPVNSASS
O14757	S317	ENVKYSSSQPEPRTG
O14757	S345	LVQGISFSQPTCPDH
O14777	S165	LGYPFALSKSSMYTV
O14939	S243	RWLVVKDSFLLYMCL
O14939	T252	LLYMCLETGAISFVQ
O14964	Y329	IDPELARYLNRNYWE
O14965	S10	RSKENCISGPVKATA
O14965	S104	KSKQPLPSAPENNPE
O14965	T16	ISGPVKATAPVGGPK
O14965	S226	YRELQKLSKFDEQRT
O14965	S266	PENLLLGSAGELKIA
O14965	S278	KIADFGWSVHAPSSR
O14965	T287	HAPSSRRTTLCGTLD
O14965	T288	APSSRRTTLCGTLDY
O14965	S342	QETYKRISRVEFTFP
O14965	S391	TANSSKPSNCQNKES
O14965	S41	QNPLPVNSGQAQRVL
O14965	S67	QAQKLVSSHKPVQNQ
O14965	S83	QKQLQATSVPHPVSR
O14965	S98	PLNNTQKSKQPLPSA
O14974	T696	ARQSRRSTQGVTLTD
O14994	S470	PQGQQPLSPQSGSPQ
O15055	S662	ALPGKAESVASLTSQ
O15162	Y69	PVPNQPVYNQPVYNQ
O15162	Y74	PVYNQPVYNQPVGAA
O15273	S157	GALRRSLSRSMSQEA
O15287	S387	PRFSPPPSPPGPCMP
O15304	Y34	RGVCAERYSQEVFEK
O15350	S47	EVVGGTDSSMDVFHL
O15350	T86	AASASPYTPEHAASV
O15350	Y99	SVPTHSPYAQPSSTF
O15357	Y986	NSFNNPAYYVLEGVP
O15357	Y987	SFNNPAYYVLEGVPH
O15492	Y168	TLMEKDSYPRFLKSP
O15492	Y177	RFLKSPAYRDLAAQA
O43293	T180	EFKNIFGTPEFVAPE
O43293	T225	LGETKQETLTNISAV
O43293	T265	KDPKRRMTIAQSLEH
O43293	T299	PERRRLKTTRLKEYT
O43293	T306	TTRLKEYTIKSHSSL
O43293	S311	EYTIKSHSSLPPNNS
O43294	Y60	SGDKDHLYSTVCKPR
O43315	S11	EGAEKGKSFKQRLVL
O43315	S222	MNPARDLSPRLFTAL
O43318	T184	GTACDIQTHMTNNKG
O43318	T187	CDIQTHMTNNKGSAA
O43318	S192	HMTNNKGSAAWMAPE
O43516	S488	RNESRSGSNRRERGA
O43521	S69	GPLAPPASPGPFATR
O43524	S644	GLDFNFDSLISTQNV
O43586	Y345	PERNEGVYTAIAVQE
O43597	Y55	AIRNTNEYTEGPTVV
O43597	T75	KPAPRPSTQHKHERL
O43914	Y102	QGQRSDVYSDLNTQR
O43914	Y91	ITETESPYQELQGQR
O60260	S101	GCEREPQSLTRVDLS
O60260	S378	AYHEGECSAVFEASG
O60285	T211	QKDKFLQTFCGSPLY
O60381	S402	GFSKNCGSPGSSQLS
O60506	Y373	RVKKLKDYAFIHFDE
O60566	S676	LSPIIEDSREATHSS
O60674	Y1007	VLPQDKEYYKVKEPG
O60674	Y1008	LPQDKEYYKVKEPGE
O60934	S278	VDTGITNSQTLIPDC
O60934	S343	TTPGPSLSQGVSVDE
O60934	S397	EQKFRMLSQDAPTVK
O75533	T244	GRAKGSETPGATPGS
O75533	T248	GSETPGATPGSKIWD
O75533	T313	HGSGWAETPRTDRGG
O75533	T434	PARKLTATPTPLGGM
O75582	S360	TEMDPTYSPAALPQS
O75582	T581	PDNQPLKTPCFTLHY
O75676	S196	EEKERTFSFCGTIEY
O75676	S343	TRLEPVYSPPGSPPP
O75676	S347	PVYSPPGSPPPGDPR
O75676	S360	PRIFQGYSFVAPSIL
O75676	T568	SPGVPMQTPCFTLQY
O75943	S646	ETWSLPLSQNSASEL
O75943	S656	SASELPASQPQPFSA
O76061	S288	AQGPSGSSEWEDEQS
O76074	S102	GTPTRKISASEFDRP
O94916	S1197	HIQTPMLSQEQAQPP
O94916	S1247	AMQSNSPSQEQQQQQ
O94916	S1367	LVQGSPSSQEQQVTL
O95297	Y241	SHQGPVIYAQLDHSG
O95297	Y263	NKSESVVYADIRKN*
O95477	T1242	SSYGISETTLEEIFL
O95477	T1243	SYGISETTLEEIFLK
O95477	S1255	FLKVAEESGVDAETS
O95747	T185	TRNKVRKTFVGTPCW
O95747	S325	VRRVPGSSGRLHKTE
O95816	S20	GRFCRSSSMADRSSR
O95835	S613	EKKQITTSPITVRKN
O95863	S104	GKGSQPPSPPSPAPS
O95863	S107	SQPPSPPSPAPSSFS
O95863	S246	QACARTFSRMSLLHK
O95983	S24	REEVPRRSGLSAGHR
O95997	S165	LFQLGPPSPVKMPSP
P00519	Y393	RLMTGDTYTAHAGAK
P00519	S446	PYPGIDLSQVYELLE
P00519	T735	DTEWRSVTLPRDLQS
P00533	Y1016	DVVDADEYLIPQQGF
P00533	S1026	PQQGFFSSPSTSRTP
P00533	S1070	DSFLQRYSSDPTGAL
P00533	S1071	SFLQRYSSDPTGALT
P00533	S1081	TGALTEDSIDDTFLP
P00533	Y1092	TFLPVPEYINQSVPK
P00533	Y1110	GSVQNPVYHNQPLNP
P00533	Y1125	APSRDPHYQDPHSTA
P00533	S1166	QKGSHQISLDNPDYQ
P00533	Y1172	ISLDNPDYQQDFFPK
P00533	Y1197	STAENAEYLRVAPQS
P00533	T678	RHIVRKRTLRRLLQE
P00533	T693	RELVEPLTPSGEAPN
P00533	S768	DEAYVMASVDNPHVC
P00533	Y869	LGAEEKEYHAEGGKV
P00533	Y915	MTFGSKPYDGIPASE
P00533	Y944	PICTIDVYMIMVKCW
P00749	S158	CADGKKPSSPPEELK
P00749	S323	TGFGKENSTDYLYPE
P01100	T232	GGLPEVATPESEEAF
P01100	T325	TELEPLCTPVVTCTP
P01100	T331	CTPVVTCTPSCTAYT
P01100	S362	AAAHRKGSSSNEPSS
P01106	T58	KKFELLPTPPLSPSR
P01106	S62	LLPTPPLSPSRRSGL
P01236	S207	LHCLRRDSHKIDNYL
P01350	Y87	LEEEEEAYGWMDFGR
P02730	Y21	ENLEQEEYEDPDIPE
P02730	S303	IDAYMAQSRGELLHS
P02730	Y359	AKPDSSFYKGLDLNG
P02730	T42	AAHDTEATATDYHTT
P02730	Y8	MEELQDDYEDMMEEN
P02730	Y904	EEEGRDEYDEVAMPV
P02786	S24	PLSYTRFSLARQVDG
P03372	S102	GGFPPLNSVSPSPLM
P03372	S104	FPPLNSVSPSPLMLL
P03372	S106	PLNSVSPSPLMLLHP
P03372	S118	LHPPPQLSPFLQPHG
P03372	S167	GGRERLASTNDKGSM
P03372	S305	IKRSKKNSLALSLTA
P03372	T311	NSLALSLTADQMVSA
P03372	Y537	CKNVVPLYDLLLEML
P04004	T69	VTRGDVFTMPEDEYT
P04004	T76	TMPEDEYTVYDDGEE
P04040	Y231	NANGEAVYCKFHYKT
P04040	Y386	YRARVANYQRDGPMC
P04049	T269	NVHMVSTTLPVDSRM
P04049	S338	RPRGQRDSSYYWEIE
P04049	S339	PRGQRDSSYYWEIEA
P04049	Y341	GQRDSSYYWEIEASE
P04083	Y21	IENEEQEYVQTVKSS
P04083	S27	EYVQTVKSSKGGPGS
P04150	S508	QQATTGVSQETSENP
P04183	S13	LPTVLPGSPSKTRGQ
P04198	S261	TSGEDTLSDSDDEDD
P04198	S263	GEDTLSDSDDEDDEE
P04626	Y1139	TCSPQPEYVNQPDVR
P04626	T1172	ATLERPKTLSPGKNG
P04626	Y1196	GAVENPEYLTPQGGA
P04626	Y1221	SPAFDNLYYWDQDPP
P04626	Y1222	PAFDNLYYWDQDPPE
P04626	Y1248	PTAENPEYLGLDVPV
P04629	Y496	HIIENPQYFSDACVH
P04629	Y676	FGMSRDIYSTDYYRV
P04629	Y680	RDIYSTDYYRVGGRT
P04629	Y681	DIYSTDYYRVGGRTM
P04629	Y791	LAQAPPVYLDVLG**
P04637	S15	PSVEPPLSQETFSDL
P04637	T18	EPPLSQETFSDLWKL
P04637	S20	PLSQETFSDLWKLLP
P04637	S215	DRNTFRHSVVVPYEP
P04637	S315	LPNNTSSSPQPKKKP
P04637	S33	LPENNVLSPLPSQAM
P04637	S37	NVLSPLPSQAMDDLM
P04637	S371	AHSSHLKSKKGQSTS
P04637	S376	LKSKKGQSTSRHKKL
P04637	S378	SKKGQSTSRHKKLMF
P04637	S392	FKTEGPDSD******
P04637	S46	AMDDLMLSPDDIEQW
P04792	S15	FSLLRGPSWDPFRDW
P04792	S78	PAYSRALSRQLSSGV
P04792	S82	RALSRQLSSGVSEIR
P05067	T743	VEVDAAVTPEERHLS
P05106	Y773	DTANNPLYKEATSTF
P05106	T777	NPLYKEATSTFTNIT
P05106	T779	LYKEATSTFTNITYR
P05106	Y785	STFTNITYRGT****
P05107	S745	FEKEKLKSQWNNDNP
P05107	T758	NPLFKSATTTVMNPK
P05198	S49	IEGMILLSELSRRRI
P05198	S52	MILLSELSRRRIRSI
P05387	S102	KDEKKEESEESDDDM
P05387	S105	KKEESEESDDDMGFG
P05412	T231	ALKEEPQTVPEMPGE
P05412	T239	VPEMPGETPPLSPID
P05412	S243	PGETPPLSPIDMESQ
P05412	S249	LSPIDMESQERIKAE
P05412	S63	KNSDLLTSPDVGLLK
P05412	S73	VGLLKLASPELERLI
P05455	S366	GKKTKFASDDEHDEH
P05783	S53	ISVSRSTSFRGGMGS
P05787	S432	SAYGGLTSPGLSYSL
P05787	S74	TVNQSLLSPLVLEVD
P06127	T434	MSFHRNHTATVRSHA
P06127	T436	FHRNHTATVRSHAEN
P06127	Y453	ASHVDNEYSQPPRNS
P06127	S482	SSMQPDNSSDSDYDL
P06127	S483	SMQPDNSSDSDYDLH
P06127	S485	QPDNSSDSDYDLHGA
P06127	Y487	DNSSDSDYDLHGAQR
P06213	Y1011	DVFPCSVYVPDEWEV
P06213	S1062	AVKTVNESASLRERI
P06213	S1064	KTVNESASLRERIEF
P06213	Y1185	FGMTRDIYETDYYRK
P06213	Y1189	RDIYETDYYRKGGKG
P06213	Y1190	DIYETDYYRKGGKGL
P06213	Y1355	SLGFKRSYEEHIPYT
P06213	Y1361	SYEEHIPYTHMNGGK
P06213	T1375	KKNGRILTLPRSNPS
P06213	Y992	DGPLGPLYASSNPEY
P06213	Y999	YASSNPEYLSASDVF
P06239	Y394	RLIEDNEYTAREGAK
P06239	S42	TLLIRNGSEVRDPLV
P06239	Y505	FTATEGQYQPQP***
P06241	Y28	SLNQSSGYRYGTDPT
P06241	Y30	NQSSGYRYGTDPTPQ
P06241	Y39	TDPTPQHYPSFGVTS
P06241	Y420	RLIEDNEYTARQGAK
P06241	Y531	FTATEPQYQPGENL*
P06396	Y465	VPVDPATYGQFYGGD
P06401	S162	PATQRVLSPLMSRSG
P06401	S190	KVLPRGLSPARQLLL
P06401	S213	SGAPVKPSPQAAAVE
P06401	S294	APMAPGRSPLATTVM
P06401	S400	GAEASARSPRSYLVA
P06401	S676	LSQRFTFSPGQDIQL
P06401	S81	TQDQQSLSDVEGAYS
P06493	Y15	EKIGEGTYGVVYKGR
P06493	T161	GIPIRVYTHEVVTLW
P06493	S39	MKKIRLESEEEGVPS
P06733	Y44	SGASTGIYEALELRD
P06748	T199	VKKSIRDTPAKNAQK
P06748	T234	SFKKQEKTPKTPKGP
P06748	T237	KQEKTPKTPKGPSSV
P06748	S4	****MEDSMDMDMSP
P07101	S19	KGFRRAVSELDAKQA
P07101	S40	GQGAPGPSLTGSPWP
P07101	S71	RFIGRRQSLIEDARK
P07203	Y96	EILNSLKYVRPGGGF
P07332	Y713	REEADGVYAASGGLR
P07332	Y811	RPSFSTIYQELQSIR
P07333	Y561	ESYEGNSYTFIDPTQ
P07333	Y809	DIMNDSNYIVKGNAR
P07550	Y132	CVIAVDRYFAITSPF
P07550	Y141	AITSPFKYQSLLTKN
P07550	T384	LCEDLPGTEDFVGHQ
P07550	T393	DFVGHQGTVPSDNID
P07550	S396	GHQGTVPSDNIDSQG
P07550	S401	VPSDNIDSQGRNCST
P07550	S407	DSQGRNCSTNDSLL*
P07550	S411	RNCSTNDSLL*****
P07900	S263	PEIEDVGSDEEEEKK
P07900	T7	*MPEETQTQDQPMEE
P07910	S253	ETNVKMESEGGADDS
P07910	S260	SEGGADDSAEEGDLL
P07910	S299	EGEDDRDSANGEDDS
P07947	Y426	RLIEDNEYTARQGAK
P07948	Y397	RVIEDNEYTAREGAK
P07948	Y508	YTATEGQYQQQP***
P07949	Y1015	MMVKRRDYLDLAAST
P07949	Y1029	TPSDSLIYDDGLSEE
P07949	Y1062	TWIENKLYGMSDPNW
P07949	Y1090	TNTGFPRYPNDSVYA
P07949	Y1096	RYPNDSVYANWMLSP
P07949	Y687	AQAFPVSYSSSGARR
P07949	Y806	PLLLIVEYAKYGSLR
P07949	Y809	LIVEYAKYGSLRGFL
P07949	Y826	SRKVGPGYLGSGGSR
P07949	Y900	FGLSRDVYEEDSYVK
P07949	Y905	DVYEEDSYVKRSQGR
P07949	Y981	DNCSEEMYRLMLQCW
P08047	T453	SGPIIIRTPTVGPNG
P08047	T739	SEGSGTATPSALITT
P08069	Y1161	FGMTRDIYETDYYRK
P08069	Y1165	RDIYETDYYRKGGKG
P08069	Y1166	DIYETDYYRKGGKGL
P08069	Y1280	GFREVSFYYSEENKL
P08069	Y1281	FREVSFYYSEENKLP
P08069	Y1346	SFDERQPYAHMNGGR
P08069	Y973	RLGNGVLYASVNPEY
P08069	Y980	YASVNPEYFSAADVY
P08100	S334	PLGDDEASATVSKTE
P08100	S338	DEASATVSKTETSQV
P08100	S343	TVSKTETSQVAPA**
P08238	S226	KEREKEISDDEAEEE
P08238	S255	PKIEDVGSDEEDDSG
P08567	S113	GQKFARKSTRRSIRL
P08567	S117	ARKSTRRSIRLPETI
P08575	S1002	SEHDSDESSDDDSDS
P08575	S1003	EHDSDESSDDDSDSE
P08575	S1007	DESSDDDSDSEEPSK
P08575	Y1216	MVSTFEQYQFLYDVI
P08575	S999	SKESEHDSDESSDDD
P08581	Y1230	FGLARDMYDKEYYSV
P08581	Y1234	RDMYDKEYYSVHNKT
P08581	Y1235	DMYDKEYYSVHNKTG
P08581	Y1349	STFIGEHYVHVNATY
P08581	Y1356	YVHVNATYVNVKCVA
P08581	S985	PHLDRLVSARSVSPT
P08631	Y209	TLDNGGFYISPRSTF
P08631	Y411	RVIEDNEYTAREGAK
P08631	Y522	YTATESQYQQQP***
P08670	S39	TTSTRTYSLGSALRP
P08670	S51	LRPSTSRSLYASSPG
P08670	S56	SRSLYASSPGGVYAT
P08670	S72	SSAVRLRSSVPGVRL
P08670	S73	SAVRLRSSVPGVRLL
P08670	S83	GVRLLQDSVDFSLAD
P09038	S73	AEERGVVSIKGVCAN
P09619	Y1009	LDTSSVLYTAVQPNE
P09619	Y1021	PNEGDNDYIIPLPDP
P09619	S1104	PRAEAEDSFL*****
P09619	Y562	LWQKKPRYEIRWKVI
P09619	Y579	VSSDGHEYIYVDPMQ
P09619	Y581	SDGHEYIYVDPMQLP
P09619	Y716	RPPSAELYSNALPVG
P09619	Y740	TGESDGGYMDMSKDE
P09619	Y751	SKDESVDYVPMLDMK
P09619	Y763	DMKGDVKYADIESSN
P09619	Y771	ADIESSNYMAPYDNY
P09619	Y775	SSNYMAPYDNYVPSA
P09619	Y778	YMAPYDNYVPSAPER
P09619	Y857	DIMRDSNYISKGSTF
P09651	S199	SQRGRSGSGNFGGGR
P09758	S303	VITNRRKSGKYKKVE
P09769	Y412	RLIKDDEYNPCQGSK
P09769	Y523	FTSAEPQYQPGDQT*
P09917	S272	CSLERQLSLEQEVQQ
P10242	S11	RPRHSIYSSDEDDED
P10242	S12	PRHSIYSSDEDDEDF
P10242	S532	KIKQEVESPTDKSGN
P10244	T444	NSLTPKSTPVKTLPF
P10244	T487	SQKVVVTTPLHRDKT
P10244	T494	TPLHRDKTPLHQKHA
P10244	S577	RKPGLRRSPIKKVRK
P10276	S77	EIVPSPPSPPPLPRI
P10301	Y66	DPTIEDSYTKICSVD
P10398	Y301	LGYRDSGYYWEVPPS
P10398	Y302	GYRDSGYYWEVPPSE
P10415	S70	RDPVARTSPLQTPAA
P10415	S87	AAAGPALSPVPPVVH
P10636	T548	KKVAVVRTPPKSPSS
P10636	S552	VVRTPPKSPSSAKSR
P10636	S575	PDLKNVKSKIGSTEN
P10636	S579	NVKSKIGSTENLKHQ
P10636	S713	GAEIVYKSPVVSGDT
P10636	S721	PVVSGDTSPRHLSNV
P10646	S30	PAPLNADSEEDEEHT
P10721	Y568	EEINGNNYVYIDPTQ
P10721	Y570	INGNNYVYIDPTQLP
P10721	Y703	DHAEAALYKNLLHSK
P10721	S741	TKADKRRSVRIGSYI
P10721	S746	RRSVRIGSYIERDVT
P10721	S821	ARDIKNDSNYVVKGN
P10721	Y900	EHAPAEMYDIMKTCW
P10721	Y936	SESTNHIYSNLANCS
P10721	S959	DHSVRINSVGSTASS
P10747	Y191	SRLLHSDYMNMTPRR
P10747	Y209	TRKHYQPYAPPRDFA
P10747	Y218	PPRDFAAYRS*****
P10828	S142	IQKNLHPSYSCKYEG
P10912	Y332	ILAIHDSYKPEFHSD
P10912	Y487	SLSNIDFYAQVSDIT
P11137	Y67	EHGSQGTYSNTKENG
P11171	Y660	RLDGENIYIRHSNLM
P11274	S1264	APDSKRQSILFSTEV
P11274	Y177	ADAEKPFYVNVEFHH
P11274	Y246	SCGVDGDYEDAELNP
P11274	Y276	PPWPPLEYQPYQSIY
P11274	Y279	PPLEYQPYQSIYVGG
P11274	Y283	YQPYQSIYVGGMMEG
P11274	Y360	VSPSPTTYRMFRDKS
P11362	Y154	NRMPVAPYWTSPEKM
P11362	Y280	VEFMCKVYSDPQPHI
P11362	Y307	IGPDNLPYVQILKTA
P11362	Y463	MLAGVSEYELPEDPR
P11362	Y583	RRPPGLEYCYNPSHN
P11362	Y585	PPGLEYCYNPSHNPE
P11362	Y605	KDLVSCAYQVARGME
P11362	Y653	RDIHHIDYYKKTTNG
P11362	Y654	DIHHIDYYKKTTNGR
P11362	Y730	SNCTNELYMMMRDCW
P11362	Y766	ALTSNQEYLDLSMPL
P11387	Y268	AKMLDHEYTTKEIFR
P11388	S1213	QMAEVLPSPRGQRVI
P11388	S1247	KNENTEGSPQEDGVE
P11388	T1343	FSDFDEKTDDEDFVP
P11388	S1354	DFVPSDASPPKTKTS
P11388	S1361	SPPKTKTSPKLSNKE
P11388	S1377	KPQKSVVSDLEADDV
P11388	S1393	GSVPLSSSPPATHFP
P11388	S1525	PIKYLEESDEDDLF*
P11473	S208	SFSNLDLSEEDSDDP
P11717	S2409	LHGDDQDSEDEVLTI
P11717	S2484	LVSFHDDSDEDLLHI
P11802	T172	YSYQMALTPVVVTLW
P11831	T159	DNKLRRYTTFSKRKT
P11831	S435	LTVLNAFSQAPSTMQ
P11831	S446	STMQVSHSQVQEPGG
P11831	S77	PTAGALYSGSEGDSE
P11831	S79	AGALYSGSEGDSESG
P11831	S83	YSGSEGDSESGEEEE
P11831	S85	GSEGDSESGEEEELG
P11912	Y188	EYEDENLYEGLNLDD
P11912	Y199	NLDDCSMYEDISRGL
P12259	S720	LEPEDEESDADYDYQ
P12272	T108	GRYLTQETNKVETYK
P12318	Y281	LEETNNDYETADGGY
P12318	Y288	YETADGGYMTLNPRA
P12318	Y304	TDDDKNIYLTLPPND
P12814	Y12	DSQQTNDYMQPEEDW
P12830	S844	GSGSEAASLSSLNSS
P12931	Y216	KLDSGGFYITSRTQF
P12931	Y338	VVSEEPIYIVTEYMS
P12931	Y419	RLIEDNEYTARQGAK
P12931	Y530	FTSTEPQYQPGENL*
P12931	S75	NSSDTVTSPQRAGPL
P13569	S686	WTETKKQSFKQTGEF
P13693	S46	TEGNIDDSLIGGNAS
P13693	S64	PEGEGTESTVITGVD
P13807	S641	YRYPRPASVPPSPSL
P13807	S645	RPASVPPSPSLSRHS
P13807	S649	VPPSPSLSRHSSPHQ
P14136	S13	ITSAARRSYVSSGEM
P14136	S38	LGPGTRLSLARMPPP
P14136	T7	*MERRRITSAARRSY
P14317	Y222	MEAPTTAYKKTTPIE
P14317	Y378	EPEPENDYEDVEEMD
P14317	Y397	EDEPEGDYEEVLEPE
P14635	S126	PILVDTASPSPMETS
P14635	S128	LVDTASPSPMETSGC
P14635	S133	SPSPMETSGCAPAEE
P14635	S147	EDLCQAFSDVILAVN
P14784	Y381	EIEACQVYFTYDPYS
P14784	Y384	ACQVYFTYDPYSEED
P14784	Y387	VYFTYDPYSEEDPDE
P14784	Y418	LSGEDDAYCTFPSRD
P14784	Y536	LPLNTDAYLSLQELQ
P14859	S385	RRRKKRTSIETNIRV
P14921	S251	GKLGGQDSFESIESY
P14921	S257	DSFESIESYDSCDRL
P14921	S282	NSLQRVPSYDSFDSE
P14921	S285	QRVPSYDSFDSEDYP
P14921	T38	CADVPLLTPSSKEMM
P15056	S446	KTLGRRDSSDDWEIP
P15172	S200	SGDSDASSPRSNCSD
P15172	S5	***MELLSPPLRDVD
P15260	Y457	KAPTSFGYDKPHVLV
P15311	Y146	KEVHKSGYLSSERLI
P15311	Y354	LMLRLQDYEEKTKKA
P15311	Y478	PPPPPPVYEPVSYHV
P15311	T567	QGRDKYKTLRQIRQG
P15336	S322	TPQTQSTSGRRRRAA
P15336	S349	ERNRAAASRCRQKRK
P15336	S472	QSTEPALSQIVMAPS
P15336	S480	QIVMAPSSQSQPSGS
P15336	T53	IVADQTPTPTRFLKN
P15336	T55	ADQTPTPTRFLKNCE
P15391	Y500	TSLGSQSYEDMRGIL
P15391	Y531	HEEDADSYENMDNPD
P15498	Y142	SVGDEDIYSGLSDQI
P15498	Y160	VEEDEDLYDCVENEE
P15884	S54	GSNVEDRSSSGSWGN
P15884	S55	SNVEDRSSSGSWGNG
P15884	S56	NVEDRSSSGSWGNGG
P15927	T21	YGGAGGYTQSPGGFG
P15927	S23	GAGGYTQSPGGFGSP
P15927	S29	QSPGGFGSPAPSQAE
P15927	S33	GFGSPAPSQAEKKSR
P15941	T1224	RYVPPSSTDRSPYEK
P15941	S1227	PPSSTDRSPYEKVSA
P15941	Y1229	SSTDRSPYEKVSAGN
P15941	Y1243	NGGSSLSYTNPAVAA
P16070	S672	AVCIAVNSRRRCGQK
P16104	S140	GKKATQASQEY****
P16144	S1356	YSDDVLRSPSGSQRP
P16144	S1360	VLRSPSGSQRPSVSD
P16144	S1364	PSGSQRPSVSDDTGC
P16150	S351	TFFGRRKSRQGSLAM
P16220	S111	TIAESEDSQESVDSV
P16220	S121	SVDSVTDSQKRREIL
P16220	S133	EILSRRPSYRKILND
P16234	Y1018	RLSADSGYIIPLPDI
P16234	Y754	ERKEVSKYSDIQRSL
P16234	Y762	SDIQRSLYDRPASYK
P16234	Y988	RVDSDNAYIGVTYKN
P16410	Y201	SPLTTGVYVKMPPTE
P16885	Y1197	LESEEELYSSCRQLR
P16885	Y1217	LNNQLFLYDTHQNLR
P16885	Y743	TPELLERYNMERDIN
P16885	Y753	ERDINSLYDVSRMYV
P16885	Y759	LYDVSRMYVDPSEIN
P16949	S16	KELEKRASGQAFELI
P16949	S25	QAFELILSPRSKESV
P16949	S38	SVPEFPLSPPKKKDL
P17096	T53	KEPSEVPTPKRPRGR
P17096	T78	KTRKTTTTPGRKPRG
P17181	Y466	VFLRCINYVFFPSLK
P17181	Y481	PSSSIDEYFSEQPLK
P17252	S657	QSDFEGFSYVNPQFV
P17252	Y658	SDFEGFSYVNPQFVH
P17275	S79	QGSDTGASLKLASSE
P17302	S368	QRPSSRASSRASSRP
P17480	T117	DFPKKPLTPYFRFFM
P17480	T201	DIPEKPKTPQQLWYT
P17480	S389	INKKQATSPASKKPA
P17480	S484	ERGKLPESPKRAEEI
P17542	S122	DGRMVQLSPPALAAP
P17600	S438	GSHGQTPSPGALPLG
P17655	S50	GTLFQDPSFPAIPSA
P17661	S12	YSSSQRVSSYRRTFG
P17661	T17	RVSSYRRTFGGAPGF
P17661	S60	VYQVSRTSGGAGGLG
P17676	T235	SSSSPPGTPSPADAK
P17676	T266	VKSKAKKTVDKHSDE
P17931	S12	FSLHDALSGSGNPNP
P17931	S6	**MADNFSLHDALSG
P17948	Y1213	GSSDDVRYVNAFKFM
P17948	Y1242	ATSMFDDYQGDSSTL
P17948	Y1327	CCSPPPDYNSVVLYS
P17948	Y1333	DYNSVVLYSTPPI**
P18031	Y152	ISEDIKSYYTVRQLE
P18031	Y153	SEDIKSYYTVRQLEL
P18031	S378	RSRVVGGSLRGAQAA
P18031	S386	LRGAQAASPAKGEPS
P18031	S50	RNRYRDVSPFDHSRI
P18031	Y66	LHQEDNDYINASLIK
P18206	S1101	NAQNLMQSVKETVRE
P18206	S1113	VREAEAASIKIRTDA
P18545	T62	PGMEGLGTDITVICP
P18669	S118	QVKIWRRSYDVPPPP
P18669	S23	WNLENRFSGWYDADL
P18846	S63	GILARRPSYRKILKD
P18848	S245	TRGSPNRSLPSPGVL
P18887	S475	IDIEGVQSEGQDNGA
P18887	S485	QDNGAEDSGDTEDEL
P18887	T488	GAEDSGDTEDELRRV
P18887	S518	GEDPYAGSTDENTDS
P18887	T519	EDPYAGSTDENTDSE
P18887	T523	AGSTDENTDSEEHQE
P18887	S525	STDENTDSEEHQEPP
P19022	Y852	NDPTAPPYDSLLVFD
P19022	Y884	SSGGEQDYDYLNDWG
P19086	S27	DRHLRSESQRQRREI
P19105	T18	KKRPQRATSNVFAMF
P19105	S19	KRPQRATSNVFAMFD
P19174	S1248	HGRAREGSFESRYQQ
P19174	Y1253	EGSFESRYQQPFEDF
P19174	Y771	IGTAEPDYGALYEGR
P19174	Y783	EGRNPGFYVEANPMP
P19235	Y368	SEHAQDTYLVLDKWL
P19419	S383	IHFWSTLSPIAPRSP
P19419	S389	LSPIAPRSPAKLSFQ
P19419	T417	ISVDGLSTPVVLSPG
P19429	S150	TLRRVRISADAMMQA
P19429	S44	KKSKISASRKLQLKT
P19447	S751	FGTMSSMSGADDTVY
P19525	S242	NQRKAKRSLAPRFDL
P19525	T255	DLPDMKETKYTVDKR
P19525	T258	DMKETKYTVDKRFGM
P19525	T446	LKNDGKRTRSKGTLR
P19525	T451	KRTRSKGTLRYMSPE
P19525	S83	NKEKKAVSPLLLTTT
P19525	T88	AVSPLLLTTTNSSEG
P19525	T89	VSPLLLTTTNSSEGL
P19525	T90	SPLLLTTTNSSEGLS
P19634	T718	KEDLPVITIDPASPQ
P19634	S723	VITIDPASPQSPESV
P19634	S726	IDPASPQSPESVDLV
P19634	S729	ASPQSPESVDLVNEE
P19793	Y249	VEPKTETYVEANMGL
P19793	S260	NMGLNPSSPNDPVTN
P19838	S903	KTTSQAHSLPLSPAS
P19838	S907	QAHSLPLSPASTRQQ
P19838	S923	DELRDSDSVCDSGVE
P19838	S927	DSDSVCDSGVETSFR
P20138	Y340	EMDEELHYASLNFHG
P20700	S395	LKLSPSPSSRVTVSR
P20700	S405	VTVSRASSSRSVRTT
P20823	S249	IQRGVSPSQAQGLGS
P20936	Y460	TVDGKEIYNTIRRKT
P20963	Y111	KNPQEGLYNELQKDK
P20963	Y123	KDKMAEAYSEIGMKG
P21333	S2152	TRRRRAPSVANVGSH
P21399	S138	DFNRRADSLQKNQDL
P21399	S711	REFNSYGSRRGNDAV
P21462	S328	ERALTEDSTQTSDTA
P21462	T329	RALTEDSTQTSDTAT
P21462	T331	LTEDSTQTSDTATNS
P21462	S332	TEDSTQTSDTATNST
P21462	T334	DSTQTSDTATNSTLP
P21462	T336	TQTSDTATNSTLPSA
P21462	S338	TSDTATNSTLPSAEV
P21462	T339	SDTATNSTLPSAEVA
P21730	S314	FQGRLRKSLPSLLRN
P21730	S317	RLRKSLPSLLRNVLT
P21730	S332	EESVVRESKSFTRST
P21730	S334	SVVRESKSFTRSTVD
P21730	S338	ESKSFTRSTVDTMAQ
P22001	Y135	FSEEIRFYQLGEEAM
P22001	Y447	EGEEQSQYMHVGSCQ
P22314	S4	****MSSSPLSKKRR
P22314	S835	ELKATLPSPDKLPGF
P22455	Y754	LLAVSEEYLDLRLTF
P22607	Y577	RRPPGLDYSFDTCKP
P22607	Y647	RDVHNLDYYKKTTNG
P22607	Y648	DVHNLDYYKKTTNGR
P22607	Y724	ANCTHDLYMIMRECW
P22607	Y760	TVTSTDEYLDLSAPF
P22607	Y770	LSAPFEQYSPGGQDT
P22681	Y371	TQEQYELYCEMGSTF
P22681	Y700	EGEEDTEYMTPSSRP
P22681	Y731	QQIDSCTYEAMYNIQ
P22681	Y774	SENEDDGYDVPKPPV
P23396	T42	SGVEVRVTPTRTEII
P23443	T252	HDGTVTHTFCGTIEY
P23443	T390	DSKFTRQTPVDSPDD
P23443	S394	TRQTPVDSPDDSTLS
P23443	T412	NQVFLGFTYVAPSVL
P23443	S427	ESVKEKFSFEPKIRS
P23443	S434	SFEPKIRSPRRFIGS
P23443	T444	RFIGSPRTPVSPVKF
P23443	S447	GSPRTPVSPVKFSPG
P23458	Y1022	AIETDKEYYTVKDDR
P23458	Y1023	IETDKEYYTVKDDRD
P23528	S3	*****MASGVAVSDG
P23588	S422	RERSRTGSESSQTGT
P23677	T311	EHAQRAVTKPRYMQW
P24385	T286	EEVDLACTPTDVRDV
P24844	Y143	DEEVDEMYREAPIDK
P24844	Y156	DKKGNFNYVEFTRIL
P24844	T19	KKRPQRATSNVFAMF
P24844	S20	KRPQRATSNVFAMFD
P24864	T395	PLPSGLLTPPQSGKK
P24864	S399	GLLTPPQSGKKQSSG
P24928	S1616	TPQSPSYSPTSPSYS
P24928	S1619	SPSYSPTSPSYSPTS
P25054	S1279	SRCSSLSSLSSAEDE
P25054	S1392	SRCTSVSSLDSFESR
P25098	S29	ATPAARASKKILLPE
P25205	S160	KTIERRYSDLTTLVA
P25963	S283	NLQMLPESEDEESYD
P25963	S288	PESEDEESYDTESEF
P25963	T291	EDEESYDTESEFTEF
P25963	S293	EESYDTESEFTEFTE
P25963	Y305	FTEDELPYDDCVFGG
P25963	Y42	DSMKDEEYEQMVKEL
P26038	T558	LGRDKYKTLRQIRQG
P27348	S232	LTLWTSDSAGEECDA
P27361	T202	HDHTGFLTEYVATRW
P27361	Y204	HTGFLTEYVATRWYR
P27448	T234	TVGGKLDTFCGSPPY
P27708	T456	KVYFLPITPHYVTQV
P27816	S696	PNKELPPSPEKKTKP
P27816	S787	KAPEKRASPSKPASA
P27986	Y368	STKMHGDYTLTLRKG
P27986	Y580	LRKTRDQYLMWLTQK
P27986	Y607	NENTEDQYSLVEDDE
P28482	Y187	HTGFLTEYVATRWYR
P28562	S296	KQRRSIISPNFSFMG
P28562	S323	HCSAEAGSPAMAVLD
P28562	S364	LQSPITTSPSC****
P28749	T369	KRSFAPSTPLTGRRY
P28749	S640	RRDMQPLSPISVHER
P28749	S650	SVHERYSSPTAGSAK
P28749	S964	MMDAPPLSPFPHIKQ
P28749	S975	HIKQQPGSPRRISQQ
P29320	Y602	TYVDPHTYEDPTQAV
P29320	Y779	EDDPEAAYTTRGGKI
P29322	Y616	FYAEPHTYEEPGRAG
P29322	Y839	LAYGERPYWNMTNRD
P29350	Y536	QKGQESEYGNITYPP
P29350	Y564	SKHKEDVYENLHTKN
P29350	S591	DKEKSKGSLKRK***
P29353	Y349	EEPPDHQYYNDFPGK
P29353	Y350	EPPDHQYYNDFPGKE
P29353	Y427	ELFDDPSYVNVQNLD
P29475	S852	SYKVRFNSVSSYSDS
P29590	S38	EGRQPSPSPSPTERA
P29597	Y1054	AVPEGHEYYRVREDG
P29597	Y1055	VPEGHEYYRVREDGD
P29966	S159	KKKKKRFSFKKSFKL
P29966	S163	KRFSFKKSFKLSGFS
P30086	S153	RGKFKVASFRKKYEL
P30260	T205	PETVLTETPQDTIEL
P30260	T209	LTETPQDTIELNRLN
P30260	T289	FGILPLETPSPGDGS
P30260	T343	SGNSREVTPILAQTQ
P30260	S364	STTPQVLSPTITSPP
P30260	T430	INDSLEITKLDSSII
P30260	S434	LEITKLDSSIISEGK
P30260	T446	EGKISTITPQIQAFN
P30281	T283	QGPSQTSTPTDVTAI
P30291	S123	EEGFGSSSPVKSPAA
P30291	S53	GHSTGEDSAFQEPDS
P30304	S116	PQKLLGCSPALKRSH
P30304	S124	PALKRSHSDSLDHDI
P30304	S178	LFTQRQNSAPARMLS
P30304	S18	RRLLFACSPPPASQP
P30304	S279	VLKRPERSQEESPPG
P30304	S293	GSTKRRKSMSGASPK
P30304	T507	KFRTKSRTWAGEKSK
P30304	S76	SNLQRMGSSESTDSG
P30305	S160	PVRLLGHSPVLRNIT
P30305	S169	VLRNITNSQAPDGRR
P30305	S186	EAGSGAASSSGEDKE
P30305	S187	AGSGAASSSGEDKEN
P30305	S230	AFAQRPSSAPDLMCL
P30305	S323	QRLFRSPSMPCSVIR
P30305	S353	VQNKRRRSVTPPEEQ
P30305	S375	ARVLRSKSLCHDEIE
P30307	S122	DQHLMKCSPAQLLCS
P30307	T130	PAQLLCSTPNGLDRG
P30307	S168	SEMKYLGSPITTVPK
P30307	S191	EDQAEEISDELMEFS
P30307	S198	SDELMEFSLKDQEAK
P30307	S214	SRSGLYRSPSMPENL
P30307	S216	SGLYRSPSMPENLNR
P30307	T48	VCPDVPRTPVGKFLG
P30307	T67	LSILSGGTPKRCLDL
P30411	Y177	GVRWAKLYSLVIWGC
P30411	Y347	RKKSWEVYQGVCQKG
P30411	S366	EPIQMENSMGTLRTS
P30411	S373	SMGTLRTSISVERQI
P30411	S375	GTLRTSISVERQIHK
P30419	Y117	EEASKRSYQFWDTQP
P30419	Y180	YTLLNENYVEDDDNM
P30530	Y772	ADCLDGLYALMSRCW
P30530	Y814	QEPDEILYVNMDEGG
P30530	Y859	EVHPAGRYVLCPSTT
P31152	S196	LVTKWYRSPRLLLSP
P31350	S20	DPQQLQLSPLKGLSL
P31749	S129	SGSPSDNSGAEEMEV
P31749	T308	KDGATMKTFCGTPEY
P31749	S473	RPHFPQFSYSASGTA
P31751	T309	SDGATMKTFCGTPEY
P31946	S132	GDYFRYLSEVASGDN
P31946	S186	FYYEILNSPEKACSL
P31946	S60	VVGARRSSWRVISSI
P31947	S186	FHYEIANSPEEAISL
P32121	T382	EFDTNYATDDDIVFE
P32245	S329	LGGLCDLSSRY****
P32245	S330	GGLCDLSSRY*****
P32942	S518	REHQRSGSYHVREES
P33241	S204	KLIDRTESLNRSIEK
P33241	S252	PKLARQASIELPSMA
P33778	S15	APAPKKGSKKAITKA
P33991	T110	PRSGVRGTPVRQRPD
P33991	S32	RSEDARSSPSQRRRG
P33991	S54	ELQPMPTSPGVDLQS
P34947	S484	VLDIEQFSTVKGVNL
P34947	T485	LDIEQFSTVKGVNLD
P35222	Y142	AVVNLINYQDDAELA
P35222	Y654	RNEGVATYAAAVLFR
P35222	Y86	VADIDGQYAMTRAQR
P35240	S518	DTDMKRLSMEIEKEK
P35367	T140	LRYLKYRTKTRASAT
P35367	T142	YLKYRTKTRASATIL
P35367	S396	FTWKRLRSHSRQYVS
P35367	S398	WKRLRSHSRQYVSGL
P35367	T478	CNENFKKTFKRILHI
P35568	S1101	GCRRRHSSETFSSTP
P35568	S24	GYLRKPKSMHKRFFV
P35568	S307	TRRSRTESITATSPA
P35568	S323	MVGGKPGSFRVRASS
P35568	S574	RLPGHRHSAFVPTRS
P35568	S616	DDGYMPMSPGVAPVP
P35568	S794	QHLRLSTSSGRLLYA
P35579	T1800	KLQEMEGTVKSKYKA
P35579	S1803	EMEGTVKSKYKASIT
P35579	S1808	VKSKYKASITALEAK
P35579	S1916	AMNREVSSLKNKLRR
P35611	T445	QKQQREKTRWLNSGR
P35611	S5	***MNGDSRAAVVTS
P35611	S716	GSPGKSPSKKKKKFR
P35611	S726	KKKFRTPSFLKKSKK
P35612	S703	GSPSKSPSKKKKKFR
P35637	S257	GRGGMGGSDRGGFNK
P35638	S14	PFSFGTLSSWELEAW
P35638	S15	FSFGTLSSWELEAWY
P35638	S31	DLQEVLSSDENGGTY
P35869	S12	SANITYASRKRRKPV
P35869	S36	EGIKSNPSKRHRDRL
P35968	Y1054	FGLARDIYKDPDYVR
P35968	Y1175	AQQDGKDYIVLPISE
P35968	Y1214	VCDPKFHYDNTAGIS
P35968	Y951	RFRQGKDYVGAIPVD
P35968	Y996	EEAPEDLYKDFLTLE
P36507	S222	VSGQLIDSMANSFVG
P36507	S226	LIDSMANSFVGTRSY
P36873	T307	EKKKPNATRPVTPPR
P36873	T318	TPPRGMITKQAKK**
P36888	Y589	TGSSDNEYFYVDFRE
P36888	Y591	SSDNEYFYVDFREYE
P36888	Y597	FYVDFREYEYDLKWE
P36888	Y599	VDFREYEYDLKWEFP
P36956	S117	YPSMPAFSPGPGIKE
P36956	S439	AGSPFQSSPLSLGSR
P37173	S213	TRKLMEFSEHCAIIL
P37173	Y259	KGRFAEVYKAKLKQN
P37173	Y336	AKGNLQEYLTRHVIS
P37173	S409	LRLDPTLSVDDLANS
P37173	S416	SVDDLANSGQVGTAR
P37173	Y424	GQVGTARYMAPEVLE
P37231	S112	AIKVEPASPPYYSEK
P37840	Y125	VDPDNEAYEMPSEEG
P37840	S129	NEAYEMPSEEGYQDY
P37840	Y133	EMPSEEGYQDYEPEA
P37840	Y136	SEEGYQDYEPEA***
P37840	S87	KTVEGAGSIAAATGF
P38398	S1330	QMRHQSESQGVGLSD
P38398	S1387	EDCSGLSSQSDILTT
P38398	S1423	AVLEQHGSQPSNSYP
P38398	S1457	SEKAVLTSQKSSEYP
P38398	S1466	KSSEYPISQNPEGLS
P38398	S1497	EPGVERSSPSKCPSL
P38398	S1524	LQNRNYPSQEELIKV
P38398	S308	KAEFCNKSKQPGLAR
P38398	S988	PPLFPIKSFVKTKCK
P38432	S184	NEEAKRKSPKKKEKC
P38646	T62	VVGIDLGTTNSCVAV
P38646	S65	IDLGTTNSCVAVMEG
P38936	S114	EEDHVDLSLSCTLVP
P38936	S130	SGEQAEGSPGGPGDS
P38936	T145	QGRKRRQTSMTDFYH
P38936	S146	GRKRRQTSMTDFYHS
P38936	S153	SMTDFYHSKRRLIFS
P38936	T57	NFDFVTETPLEGDFA
P38936	S98	GGRRPGTSPALLQGT
P39748	S187	MDCLTFGSPVLMRHL
P40189	T890	GQVERFETVGMEAAT
P40259	Y196	GMEEDHTYEGLDIDQ
P40259	Y207	DIDQTATYEDIVTLR
P40429	S77	PYHFRAPSRIFWRTV
P40763	Y705	DPGSAAPYLKTKFIC
P40763	S727	NTIDLPMSPRTLDSL
P41143	T358	ATARERVTACTPSDG
P41143	T361	RERVTACTPSDGPGG
P41143	S363	RVTACTPSDGPGGGA
P41180	T888	FKVAARATLRRSNVS
P41212	S213	DNMIRRLSPAERAQG
P41212	S257	ESHPKPSSPRQESTR
P41220	S46	KDWKTRLSYFLQNSS
P41220	S64	KPKTGKKSKQQAFIK
P41235	S167	VLSRQITSPVSGING
P41597	Y139	ILLTIDRYLAIVHAV
P41743	Y256	RVIGRGSYAKVLLVR
P41743	Y271	LKKTDRIYAMKVVKK
P41743	Y325	RLFFVIEYVNGGDLM
P42224	Y701	DGPKGTGYIKTELIS
P42229	Y694	LAKAVDGYVKPQIKQ
P42229	S780	DSLDSRLSPPAGLFT
P42261	S849	FCLIPQQSINEAIRT
P42345	T2446	NKRSRTRTDSYSAGQ
P42345	S2448	RSRTRTDSYSAGQSV
P42345	S2481	TVPESIHSFIGDGLV
P42574	S150	FRGDRCRSLTGKPKL
P42680	Y206	RLERGQEYLILEKND
P42681	Y91	KIQVKALYDFLPREP
P42702	S1044	WNLVSPDSPRSIDSN
P42768	Y291	AETSKLIYDFIEDQG
P42768	S484	RSRAIHSSDEGEDQA
P43119	S328	TPLSQLASGRRDPRA
P43351	Y104	DLNNGKFYVGVCAFV
P43354	S126	SVYYKPSSPPTPTTP
P43354	T132	SSPPTPTTPGFQVQH
P43403	Y126	RDAMVRDYVRQTWKL
P43403	Y292	DTLNSDGYTPEPARI
P43403	Y315	MPMDTSVYESPYSDP
P43403	Y474	VLLVNRHYAKISDFG
P43403	Y492	ALGADDSYYTARSAG
P43403	Y493	LGADDSYYTARSAGK
P43405	Y348	LPMDTEVYESPYADP
P43405	Y352	TEVYESPYADPEEIR
P43405	Y525	ALRADENYYKAQTHG
P43405	Y526	LRADENYYKAQTHGK
P45983	T183	AGTSFMMTPYVVTRY
P45983	Y185	TSFMMTPYVVTRYYR
P45984	T183	ACTNFMMTPYVVTRY
P45984	Y185	TNFMMTPYVVTRYYR
P45984	T404	SSMSTEQTLASDTDS
P45984	S407	STEQTLASDTDSSLD
P45985	S257	ISGQLVDSIAKTRDA
P45985	T261	LVDSIAKTRDAGCRP
P46060	T409	GQGEKSATPSRKILD
P46108	Y221	GGPEPGPYAQPSVNT
P46109	Y207	IPEPAHAYAQPQTTT
P46527	S10	NVRVSNGSPSLERMD
P46527	S178	EENVSDGSPNAGSVE
P46527	T187	NAGSVEQTPKKPGLR
P46527	T198	PGLRRRQT*******
P46527	Y74	HKPLEGKYEWQEVEK
P46527	Y88	KGSLPEFYYRPPRPP
P46527	Y89	GSLPEFYYRPPRPPK
P46695	T18	MTILQAPTPAPSTIP
P46734	S218	ISGYLVDSVAKTMDA
P46734	T222	LVDSVAKTMDAGCKP
P46940	S1443	DKMKKSKSVKEDSNL
P47712	S505	LNTSYPLSPLSDFAT
P47712	S515	SDFATQDSFDDDELD
P47736	S484	SLIVPGKSPTRKKSG
P47736	S525	AGQKTPDSGHVSQEP
P48050	T53	IFTTCVDTRWRYMLM
P48200	S157	LQKAGKLSPLKVQPK
P48426	S304	DGEEEGESDGTHPVG
P48436	S181	YQPRRRKSVKNGQAE
P48751	S67	EKPSRSYSERDFEFH
P49023	Y118	VGEEEHVYSFPNKQK
P49023	Y31	FLSEETPYSYPTGNH
P49023	Y40	YPTGNHTYQEIAVPP
P49023	Y88	PQSSSPVYGSSAKTS
P49137	T222	TSHNSLTTPCYTPYY
P49137	T25	APPPQPPTPALPHPP
P49137	S272	SNHGLAISPGMKTRI
P49137	T334	QSTKVPQTPLHTSRV
P49137	T338	VPQTPLHTSRVLKED
P49137	S9	LSNSQGQSPPVPFPA
P49407	Y54	YLKERRVYVTLTCAF
P49418	S293	PAPARPRSPSQTRKG
P49427	S231	FGDDEDDSGTEES**
P49450	S7	*MGPRRRSRKPEAPR
P49459	S120	LDEPNPNSPANSQAA
P49674	S323	RMGQLRGSATRALPP
P49674	T325	GQLRGSATRALPPGP
P49674	T334	ALPPGPPTGATANRL
P49674	T337	PGPPTGATANRLRSA
P49674	S368	NTSPRAISRVDRERK
P49674	S405	EVSRIPASQTSVPFD
P49674	T407	SRIPASQTSVPFDHL
P49674	S408	RIPASQTSVPFDHLG
P49715	S21	PMSSHLQSPPHAPSS
P49757	T102	LRVVDEKTKDLIVDQ
P49768	S346	EWEAQRDSHLGPHRS
P49768	S353	SHLGPHRSTPESRAA
P49768	T354	HLGPHRSTPESRAAV
P49768	S357	PHRSTPESRAAVQEL
P49795	S151	EDYVSILSPKEVSLD
P49802	S434	YKLMKSDSYPRFIRS
P49810	S327	DPEMEEDSYDSFGEP
P49810	S330	MEEDSYDSFGEPSYP
P49810	S335	YDSFGEPSYPEVFEP
P49810	S7	*MLTFMASDSEEEVC
P49810	S9	LTFMASDSEEEVCDE
P49815	S1254	TALYKSLSVPAASTA
P49815	S664	KKTSGPLSPPTGPPG
P49841	Y216	RGEPNVSYICSRYYR
P49841	T43	KVTTVVATPGQGPDR
P49917	S199	KDLKLGVSQQTIFSV
P49917	T650	HLKAPNLTNVNKISN
P49959	S264	EQQLFYISQPGSSVV
P50548	S161	SPTEDPRSPPACSSS
P50548	T526	GEAGGPLTPRRVSSD
P50549	S191	HRFRRQLSEPCNSFP
P50549	S216	PMYQRQMSEPNIPFP
P50549	S334	PTYQRRGSLQLWQFL
P50613	S164	GLAKSFGSPNRAYTH
P50613	T170	GSPNRAYTHQVVTRW
P51452	Y138	SPTLVIAYLMMRQKM
P51587	S193	AEVDPDMSWSSSLAT
P51617	T209	LCEISRGTHNFSEEL
P51617	S376	GSSPSQSSMVARTQT
P51617	T387	RTQTVRGTLAYLPEE
P51636	Y19	LFMDDDSYSHHSGLE
P51674	T10	ENMEEGQTQKGCFEC
P51681	S336	QEAPERASSVYTRST
P51681	S337	EAPERASSVYTRSTG
P51681	S342	ASSVYTRSTGEQEIS
P51692	Y679	DRPKDEVYSKYYTPV
P51692	Y699	TAKAVDGYVKPQIKQ
P51692	Y725	AGGGSATYMDQAPSP
P51692	Y740	AVCPQAHYNMYPQNP
P51692	Y743	PQAHYNMYPQNPDSV
P51790	S51	ERHRRINSKKKESAW
P51812	T577	AENGLLMTPCYTANF
P51812	Y707	KGAMAATYSALNRNQ
P51813	Y216	SSTSLAQYDSNSKKI
P51813	Y224	DSNSKKIYGSQPNFN
P51813	Y566	RYVLDDQYVSSVGTK
P52333	Y785	NSLISSDYELLSDPT
P52333	Y980	LLPLDKDYYVVREPG
P52333	Y981	LPLDKDYYVVREPGQ
P52565	S101	LESFKKQSFVLKEGV
P52565	S174	KGMLARGSYSIKSRF
P52732	T926	LDIPTGTTPQRKSYL
P52735	Y142	TENDDDVYRSLEELA
P52735	Y159	HDLGEDIYDCVPCED
P52735	Y172	EDGGDDIYEDIIKVE
P52799	Y304	DSVFCPHYEKVSGDY
P52926	S44	QEPTGEPSPKRPRGR
P52926	S59	PKGSKNKSPSKAAQK
P52943	S104	RAEERKASGPPKGPS
P53004	Y198	EERKEDQYMKMTVCL
P53004	Y228	PGLKRNRYLSFHFKS
P53004	Y291	LAEEIQKYCCSRK**
P53350	T210	YDGERKKTLCGTPNY
P53355	S289	QALSRKASAVNMEKF
P53355	S308	ARKKWKQSVRLISLC
P53355	S736	NSSRFPPSPLASKPT
P53667	T508	PDRKKRYTVVGNPYW
P53671	S283	EGTLRRRSLRRSNSI
P53671	T505	NDRKKRYTVVGNPYW
P53778	T183	RQADSEMTGYVVTRW
P53778	Y185	ADSEMTGYVVTRWYR
P53778	S3	*****MSSPPPARSG
P53779	T221	AGTSFMMTPYVVTRY
P53779	Y223	TSFMMTPYVVTRYYR
P54132	T99	NAPAGQETQRGGSKS
P54198	T555	LSPSVLTTPSKIEPM
P54252	S256	LRRAIQLSMQGSSRN
P54259	S734	EEYETPESPVPPARS
P54274	S219	SKLLMIISQKDTFHS
P54753	Y614	VYIDPFTYEDPNEAV
P54764	Y596	LNQGVRTYVDPFTYE
P54764	Y602	TYVDPFTYEDPNQAV
P55010	S389	LKEAEEESSGGEEED
P55010	S390	KEAEEESSGGEEEDE
P55040	S261	AYQKRKESMPRKARR
P55211	T125	PEVLRPETPRPVDIG
P55211	S144	GDVGALESLRGNADL
P55211	Y153	RGNADLAYILSMEPC
P55212	S257	TLVNRKVSQRRVDFC
P56270	T72	AAPAPPPTPQAPAAE
P56524	S467	RPLGRTQSAPLPQNA
P56524	S632	RPLSRAQSSPASATF
P56537	S235	QPSTIATSMRDSLID
P56817	S498	DDFADDISLLK****
P56945	Y128	SKAQQGLYQVPGPSP
P56945	Y249	APGPQDIYDVPPVRG
P56945	Y306	PSNHHAVYDVPPSVS
P56945	Y327	PLLREETYDVPPAFA
P56945	Y410	GVVDSGVYAVPPPAE
P56945	Y653	QDSPDGQYENSEGGW
P57059	T182	KSGEPLSTWCGSPPY
P58012	S263	GPYTRVQSMALPPGV
P60484	S229	VKIYSSNSGPTRRED
P60484	T232	YSSNSGPTRREDKFM
P60484	Y240	RREDKFMYFEFPQPL
P60484	Y315	RADNDKEYLVLTLTK
P60484	S362	SNPEASSSTSVTPDV
P60484	T366	ASSSTSVTPDVSDNE
P60484	S370	TSVTPDVSDNEPDHY
P60484	S380	EPDHYRYSDTTDSDP
P60484	T382	DHYRYSDTTDSDPEN
P60484	S385	RYSDTTDSDPENEPF
P60953	Y64	DTAGQEDYDRLRPLS
P60983	S53	DEELEGISPDELKDE
P60983	S72	QPRFIVYSYKYQHDD
P61020	S123	KELQRQASPSIVIAL
P61244	S11	NDDIEVESDEEQPRF
P61244	S2	******MSDNDDIEV
P61925	Y8	MTDVETTYADFIASG
P61978	S216	ILDLISESPIKGRAQ
P61978	Y230	QPYDPNFYDETYDYG
P61978	Y234	PNFYDETYDYGGFTM
P61978	Y236	FYDETYDYGGFTMMF
P61978	S284	RRDYDDMSPRRGPPP
P61978	S302	GRGGRGGSRARNLPL
P61978	S353	DSAIDTWSPSEWQMA
P61978	Y380	YAGGRGSYGDLGGPI
P62136	T320	NPGGRPITPPRNSAK
P62753	S235	IAKRRRLSSLRASTS
P62753	S236	AKRRRLSSLRASTSK
P62993	Y209	TGMFPRNYVTPVNRN
P63104	S184	FYYEILNSPEKACSL
P63104	T232	LTLWTSDTQGDEAEA
P63244	Y194	NHIGHTGYLNTVTVS
P63244	Y228	LNEGKHLYTLDGGDI
P63244	Y246	LCFSPNRYWLCAATG
P67870	S209	QAASNFKSPVKTIR*
P68431	S11	TKQTARKSTGGKAPR
P68431	T12	KQTARKSTGGKAPRK
P68431	S29	ATKAARKSAPATGGV
P68431	T4	****MARTKQTARKS
P78314	S225	SDMPRAHSFTSKGPG
P78347	Y248	EESEDPDYYQYNIQA
P78347	Y398	QSHVEDLYVEGLPEG
P78347	Y503	EAHPNDLYVEGLPEN
P78527	S2056	VQSYSYSSQDPRPAT
P78527	T2609	LTPMFVETQASQGTL
P78527	S2612	MFVETQASQGTLQTR
P78527	T2620	QGTLQTRTQEGSLSA
P78527	T2638	VAGQIRATQQQHDFT
P78527	T2647	QQHDFTLTQTADGRS
P78536	T735	KPFPAPQTPGRLQPA
P84022	T179	PQSNIPETPPPGYLS
P84022	S204	NHSMDAGSPNLSPNP
P84022	S208	DAGSPNLSPNPMSPA
P84022	S213	NLSPNPMSPAHNNLD
P84022	T8	MSSILPFTPPIVKRL
P84243	S11	TKQTARKSTGGKAPR
P84243	S29	ATKAARKSAPSTGGV
P98170	S87	VGRHRKVSPNCRFIN
P98177	T451	PIPKALGTPVLTPPT
P98177	T455	ALGTPVLTPPTEAAS
Q00169	S165	EDPAKFKSIKTGRGP
Q00535	Y15	EKIGEGTYGTVFKAK
Q00610	Y1477	LFITEEDYQALRTSI
Q00613	S121	NIKRKVTSVSTLKSE
Q00613	T142	DSVTKLLTDVQLMKG
Q00613	S230	PKYSRQFSLEHVHGS
Q00653	S866	TAEVKEDSAYGSQSV
Q00653	S870	KEDSAYGSQSVEQEA
Q00653	S872	DSAYGSQSVEQEAEK
Q00987	S166	SSRRRAISETEENSD
Q00987	Y394	QSQESEDYSQPSTSS
Q00987	S395	SQESEDYSQPSTSSS
Q00987	S407	SSSIIYSSQEDVKEF
Q01094	S31	ALRLLDSSQIVIISA
Q01094	S332	TDSATIVSPPPSSPP
Q01094	S337	IVSPPPSSPPSSLTT
Q01094	S364	PLLSRMGSLRAPVDE
Q01094	S403	PEEFISLSPPHEALD
Q01094	T433	DCDFGDLTPLDF***
Q01892	T56	VAPPVPATPYEAFDP
Q01954	S541	KKKSRKSSMPIKIEK
Q01970	S1105	LDRKRHNSISEAKMR
Q01970	S26	VETLRRGSKFIKWDE
Q01970	S537	PSLEPQKSLGDEGLN
Q02078	S289	KGMMPPLSEEEELEL
Q02078	T312	QATQPLATPVVSVTT
Q02078	T319	TPVVSVTTPSLPPQG
Q02078	S355	SALQGFNSPGMLSLG
Q02078	S408	SIKSEPISPPRDRMT
Q02078	S453	PRQEMGRSPVDSLSS
Q02156	T566	LNGVTTTTFCGTPDY
Q02156	S729	QEEFKGFSYFGEDLM
Q02241	S714	QPQLHRRSNSCSSIS
Q02363	S5	***MKAFSPVRSVRK
Q02535	S5	***MKALSPVRGCYE
Q02750	S218	VSGQLIDSMANSFVG
Q02750	S222	LIDSMANSFVGTRSY
Q02750	T286	VEGDAAETPPRPRTP
Q02750	T292	ETPPRPRTPGRPLSS
Q02750	S298	RTPGRPLSSYGMDSR
Q02750	T386	IGLNQPSTPTHAAGV
Q02763	Y1048	GMTCAELYEKLPQGY
Q02763	Y1102	MLEERKTYVNTTLYE
Q02763	Y1108	TYVNTTLYEKFTYAG
Q02763	Y1113	TLYEKFTYAGIDCSA
Q02763	Y992	LSRGQEVYVKKTMGR
Q03135	Y14	VDSEGHLYTVPIREQ
Q03721	S15	SSYRGRKSGNKPPSK
Q03721	S21	KSGNKPPSKTCLKEE
Q03721	S8	MISSVCVSSYRGRKS
Q03721	S9	ISSVCVSSYRGRKSG
Q04206	S311	RTYETFKSIMKKSPF
Q04206	T435	PTQAGEGTLSEALLQ
Q04206	S468	AVFTDLASVDNSEFQ
Q04206	S529	GLPNGLLSGDEDFSS
Q04206	S536	SGDEDFSSIADMDFS
Q04724	S239	KDSSHYDSDGDKSDD
Q04759	T219	SAINSRETMFHKERF
Q04759	Y90	SETTVELYSLAERCR
Q04912	Y1238	RDILDREYYSVQQHR
Q04912	Y1239	DILDREYYSVQQHRH
Q04912	Y1353	SALLGDHYVQLPATY
Q04912	Y1360	YVQLPATYMNLGPST
Q05193	S857	ASPSRPESPRPPFDL
Q05209	S39	FMRLRRLSTKYRTEK
Q05209	S435	KKLERNLSFEIKKVP
Q05397	Y397	SVSETDDYAEIIDEE
Q05397	Y576	RYMEDSTYYKASKGK
Q05397	Y577	YMEDSTYYKASKGKL
Q05397	S732	SSEGFYPSPQHMVQT
Q05397	Y861	PIGNQHIYQPVGKPD
Q05513	T410	GPGDTTSTFCGTPNY
Q05513	T560	TSEPVQLTPDDEDAI
Q05655	T507	FGESRASTFCGTPDY
Q05682	S789	QSVDKVTSPTKV***
Q06124	Y546	SKRKGHEYTNIKYSL
Q06187	Y223	LKKVVALYDYMPMNA
Q06187	Y551	RYVLDDEYTSSVGSK
Q06481	T736	VEVDPMLTPEERHLN
Q06830	T90	CHLAWVNTPKKQGGL
Q07666	T317	RGALVRGTPVRGAIT
Q07666	S58	SRGGARASPATQPPP
Q07666	T84	TVGGPAPTPLLPPSA
Q07817	T115	LTSQLHITPGTAYQS
Q07817	T47	GTESEMETPSAINGN
Q07817	S62	PSWHLADSPAVNGAT
Q07820	S159	NNTSTDGSLPSTPPP
Q07820	T163	TDGSLPSTPPPAEEE
Q07889	S1132	TLPHGPRSASVSSIS
Q07889	S1167	ESAPAESSPSKIMSK
Q07889	S1178	IMSKHLDSPPAIPPR
Q07889	S1193	QPTSKAYSPRYSISD
Q07889	S1197	KAYSPRYSISDRTSI
Q07912	Y284	LPQNDDHYVMQEHRK
Q07954	Y4507	TNFTNPVYATLYMGG
Q08379	S25	REYQQRNSPGVPTGA
Q08881	Y180	ETVVIALYDYQTNDP
Q08881	Y512	RFVLDDQYTSSTGTK
Q08945	S510	SSSNEGDSDRDEKKR
Q08945	S688	KRRRSEDSEEEELAS
Q08999	S1035	NMDAPPLSPYPFVRT
Q08999	S1044	YPFVRTGSPRRIQLS
Q08999	S1068	HKNETMLSPREKIFY
Q08999	S1080	IFYYFSNSPSKRLRE
Q08999	T1097	SMIRTGETPTKKRGI
Q08999	S1112	LLEDGSESPAKRICP
Q08999	T401	SKALRISTPLTGVRY
Q08999	S413	VRYIKENSPCVTPVS
Q08999	T417	KENSPCVTPVSTATH
Q08999	S639	DEICIAGSPLTPRRV
Q08999	T642	CIAGSPLTPRRVTEV
Q08999	S662	GLGRSITSPTTLYDR
Q08999	S672	TLYDRYSSPPASTTR
Q08999	S688	RLFVENDSPSDGGTP
Q08999	T694	DSPSDGGTPGRMPPQ
Q08999	S952	DSRSHQNSPTELNKD
Q09472	S24	KLSSPALSASASDGT
Q09472	S89	SELLRSGSSPNLNMG
Q12772	S432	NQNVLLMSPPASDSG
Q12772	S455	SIDSEPGSPLLDDAK
Q12778	S322	PRTSSNASTISGRLS
Q12778	S325	SSNASTISGRLSPIM
Q12778	S329	STISGRLSPIMTEQD
Q12866	Y749	FGLSKKIYSGDYYRQ
Q12866	Y753	KKIYSGDYYRQGRIA
Q12866	Y754	KIYSGDYYRQGRIAK
Q12888	S25	PCLIIEDSQPESQVL
Q12888	S29	IEDSQPESQVLEDDS
Q12888	S6	**MDPTGSQLDSDFS
Q12888	S784	GVEKCSDSQSWEDIA
Q12968	S163	SYRESSLSPSPASSI
Q12968	S165	RESSLSPSPASSISS
Q12972	Y264	FAFSGGLYGGLPPTH
Q12972	Y335	NEPKKKKYAKEAWPG
Q13043	T183	DTMAKRNTVIGTPFW
Q13085	S1201	IPTLNRMSFSSNLNH
Q13085	S78	LALHIRSSMSGLHLV
Q13094	Y113	SSFEEDDYESPNDDQ
Q13094	Y128	DGEDDGDYESPNEEE
Q13094	Y145	PVEDDADYEPPPSND
Q13094	S376	SSFPQSASLPPYFSQ
Q13131	T174	SDGEFLRTSCGSPNY
Q13153	T212	VIEPLPVTPTRDVAT
Q13153	T423	PEQSKRSTMVGTPYW
Q13158	S194	QNRSGAMSPMSWNSD
Q13163	S129	VNTRAGPSQHSSPAV
Q13163	S137	QHSSPAVSDSLPSNS
Q13163	S142	AVSDSLPSNSLKKSS
Q13163	S149	SNSLKKSSAELKKIL
Q13177	Y130	VLDVLKFYDSNTVKQ
Q13224	S1303	NKLRRQHSYDTFVDL
Q13224	S1323	ALAPRSVSLKDKGRF
Q13291	Y281	EKKSLTIYAQVQKPG
Q13291	Y307	QDPCTTIYVAATEPV
Q13291	Y327	ETNSITVYASVTLPE
Q13315	S1981	SLAFEEGSQSTTISS
Q13322	S150	PELCGPGSPPVLTPG
Q13322	S476	MNILGSQSPLHPSTL
Q13322	Y67	NASLESLYSACSMQS
Q13323	S35	EVLGMTDSEEDLDPM
Q13415	S258	TSCASLDSPGRIKRK
Q13415	S273	VAFSEITSPSKRSQP
Q13415	T375	AQNEATSTPHRIRRK
Q13418	S343	SMADVKFSFQCPGRM
Q13424	S193	GWDSPPASPLQRQPS
Q13424	S201	PLQRQPSSPGPTPRN
Q13444	Y715	LVMLGASYWYRARLH
Q13444	Y735	LKGPTCQYRAAQSGP
Q13480	Y242	FFQQQMIYDSPPSRA
Q13480	Y285	TEADGELYVFNTPSG
Q13480	Y307	MRHVSISYDIPPTPG
Q13480	Y373	ASDTDSSYCIPTAGM
Q13480	Y406	DASSQDCYDIPRAFP
Q13480	Y447	SEELDENYVPMNPNS
Q13480	Y472	EPIQEANYVPMTPGT
Q13480	T476	EANYVPMTPGTFDFS
Q13480	Y589	SHDSEENYVPMNPNL
Q13480	Y627	KGDKQVEYLDLDLDS
Q13480	Y659	VADERVDYVVVDQQK
Q13485	T277	GSRTAPYTPNLPHHQ
Q13507	S712	PPFSLVPSPKSFVYF
Q13509	T409	GMDEMEFTEAESNMN
Q13509	S420	SNMNDLVSEYQQYQD
Q13509	S444	YEDDEEESEAQGPK*
Q13526	S65	SHLLVKHSQSRRPSS
Q13541	S101	SQSHLRNSPEDKRAG
Q13541	S112	KRAGGEESQFEMDI*
Q13541	T37	PPGDYSTTPGGTLFS
Q13541	T46	GGTLFSTTPGGTRII
Q13541	S65	FLMECRNSPVTKTPP
Q13541	T70	RNSPVTKTPPRDLPT
Q13541	S8	MSGGSSCSQTPSRAI
Q13541	S83	PTIPGVTSPSSDEPP
Q13547	S421	IACEEEFSDSEEEGE
Q13547	S423	CEEEFSDSEEEGEGG
Q13563	S812	FPRSLDDSEEDDDED
Q13651	Y446	AAVAFQGYLRQTRCA
Q13651	Y496	PPALAKGYLKQDPLE
Q13671	S351	RPLLRSMSAAFCSLL
Q13769	S5	***MSSESSKKRKPK
Q13769	S6	**MSSESSKKRKPKV
Q13813	Y1176	AVQQQEVYGMMPRDE
Q13882	Y342	RLIKEDVYLSHDHNI
Q13882	Y447	RLSSFTSYENPT***
Q13905	Y504	APIPSVPYAPFAAIL
Q14005	S144	SIRQRISSFETFGSS
Q14012	T177	DPGSVLSTACGTPGY
Q14103	S83	DEGHSNSSPRHSEAA
Q14118	Y892	PYRSPPPYVPP****
Q14191	S1141	PEKAYSSSQPVISAQ
Q14191	S1292	MTIGMHLSQAVKAGC
Q14289	Y402	CSIESDIYAEIPDET
Q14457	T119	LSRRLKVTGDLFDIM
Q14643	Y353	NAQEKMVYSLVSVPE
Q14653	S385	MARVGGASSLENTVD
Q14653	S386	ARVGGASSLENTVDL
Q14674	S1126	IAPSTNSSPVLKTKP
Q14680	T167	NKDYHLQTCCGSLAY
Q14683	S957	ISQEEGSSQGEDSVS
Q14683	S966	GEDSVSGSQRISSIY
Q14739	S71	KGGSTSSSPSRRRGS
Q14790	S347	FTGLKCPSLAGKPKV
Q14807	T463	QGAPLLSTPKRERMV
Q14847	S146	MEPERRDSQDGSSYR
Q14934	S168	QGGGAFFSPSPGSSS
Q14934	S170	GGAFFSPSPGSSSLS
Q14934	S676	SNGRRKRSPTQSFRF
Q15078	T138	PAVTSAGTPKRVIVQ
Q15078	S8	MGTVLSLSPSYRKAT
Q15080	T154	LRRLRPRTRKVKSVS
Q15080	S315	RQARGLPSQKRLFPW
Q15139	S205	GVRRRRLSNVSLTGV
Q15139	Y432	KEGWMVHYTSKDTLR
Q15139	Y463	NDTGSRYYKEIPLSE
Q15139	Y502	TTANVVYYVGENVVN
Q15139	S738	ARIIGEKSFRRSVVG
Q15139	S742	GEKSFRRSVVGTPAY
Q15139	S910	KALGERVSIL*****
Q15139	Y95	KFPECGFYGMYDKIL
Q15149	T4539	GGLIEPDTPGRVPLD
Q15185	S113	WKDWEDDSDEDMSNF
Q15185	S118	DDSDEDMSNFDRFSE
Q15208	S281	NRRQLAFSTVGTPDY
Q15287	S53	KGATKESSEKDRGRD
Q15418	S221	DHEKKAYSFCGTVEY
Q15637	S20	PSKKRKRSRWNQDTM
Q15648	T1457	HSKSPAYTPQNLDSE
Q15653	S19	DADEWCDSGLGSLGP
Q15653	S23	WCDSGLGSLGPDAAA
Q15722	T308	VAKLLEGTGSEASST
Q15750	S423	QMVNGAHSASTLDEA
Q15750	T431	ASTLDEATPTLTNQS
Q15750	S438	TPTLTNQSPTLTLQS
Q15762	S329	YVNYPTFSRRPKTRV
Q15788	T1179	NYGTNPGTPPASTSP
Q15788	S1185	GTPPASTSPFSQLAA
Q15788	S395	PSVNPSISPAHGVAR
Q15796	T220	QSNYIPETPPPGYIS
Q15796	S245	NQSMDTGSPAELSPT
Q15796	S250	TGSPAELSPTTLSPV
Q15796	S255	ELSPTTLSPVNHSLD
Q15796	S464	GSPSVRCSSMS****
Q15796	S465	SPSVRCSSMS*****
Q15796	S467	SVRCSSMS*******
Q15796	T8	MSSILPFTPPVVKRL
Q15797	S187	NSHPFPHSPNSSYPN
Q15797	S195	PNSSYPNSPGSSSST
Q15797	S206	SSSTYPHSPTSSDPG
Q15797	S214	PTSSDPGSPFQMPAD
Q15797	S462	GSPHNPISSVS****
Q15797	S463	SPHNPISSVS*****
Q15797	S465	HNPISSVS*******
Q15831	T189	LLLTTGGTLKISDLG
Q15831	T363	IEDDIIYTQDFTVPG
Q15833	T572	IGSSHILTPTRFLDD
Q16512	T774	GYGDRTSTFCGTPEF
Q16513	T816	GYGDRTSTFCGTPEF
Q16539	T180	RHTDDEMTGYVATRW
Q16539	Y323	DEPVADPYDQSFESR
Q16543	S13	VWDHIEVSDDEDETH
Q16555	T509	PVCEVSVTPKTVTPA
Q16555	T514	SVTPKTVTPASSAKT
Q16555	S518	KTVTPASSAKTSPAK
Q16555	T555	DNIPRRTTQRIVAPP
Q16566	T200	EHQVLMKTVCGTPGY
Q16584	T277	LAREWHKTTQMSAAG
Q16584	S281	WHKTTQMSAAGTYAW
Q16659	S189	YSHKGHLSEGLVTKW
Q16666	S132	GAQKRKKSTKEKAGP
Q16760	S66	MLTKQNNSFQRSKRR
Q16760	S70	QNNSFQRSKRRYFKL
Q16821	S48	PSRRGSDSSEDIYLD
Q16828	S159	DGSCSSSSPPLPVLG
Q53EZ4	S425	NREKVAASPKSPTAA
Q53EZ4	S428	KVAASPKSPTAALNE
Q53HL2	T169	KRSSRANTVTPAVGR
Q53HL2	T230	DSKEIFLTVPVGGGE
Q53HL2	T88	QALEEAATADLDITE
Q53HL2	T94	ATADLDITEINKLTA
Q712K3	S233	DCYDDDDSGNEES**
Q7KZI7	T208	TFGNKLDTFCGSPPY
Q7KZI7	T596	RGVSSRSTFHAGQLR
Q86WB0	Y105	SPLVCAKYGWVTVEC
Q86WB0	Y137	PAFDFDRYKQRCAEL
Q86WV1	Y219	LSSLTIPYEEDEEEE
Q86WV1	Y232	EEEKEETYDDIDGFD
Q8IU85	T180	GKGDVMSTACGTPGY
Q8IV61	T133	YDWMRRVTQRKKVSK
Q8IW41	T182	IDQGDLMTPQFTPYY
Q8IWQ3	T174	VGDSLLETSCGSPHY
Q8IXJ6	S368	PNPSTSASPKKSPPP
Q8N122	S696	EKNYALPSPATTEGG
Q8N122	T706	TTEGGSLTPVRDSPC
Q8TAE6	T73	RHQQGKVTVKYDRKE
Q8TAP9	S104	SQQQFGYSPGQQQTH
Q8TAP9	T120	QGSPRTSTPFGSGRV
Q8TAP9	S93	YPGSYSRSPAGSQQQ
Q8TD19	T210	SEYSMAETLVGTPYY
Q8TDC3	T205	VGDSLLETSCGSPHY
Q8TDX7	S195	SKTTAAHSLVGTPYY
Q8WUI4	S155	FPLRKTVSEPNLKLR
Q8WV28	Y178	LLEDEADYVVPVEDN
Q8WV28	Y72	SDDFDSDYENPDEHS
Q8WV28	Y84	EHSDSEMYVMPAEEN
Q8WV28	Y96	EENADDSYEPPPVEQ
Q8WXE1	S224	APSVSHVSPRKNPSV
Q8WXE1	S239	VIKPEACSPQFGKTS
Q8WXE1	S68	EELDTLASQALSQCP
Q8WXE1	S72	TLASQALSQCPAAAR
Q92558	Y125	PIPLQETYDVCEQPP
Q92574	T1047	SSSSELSTPEKPPHQ
Q92574	T417	SLPQATVTPPRKEER
Q92574	S584	ETSIFTPSPCKIPPP
Q92731	S165	GYHYGVWSCEGCKAF
Q92736	S2808	YNRTRRISQTSQVSV
Q92769	S394	EDAVHEDSGDEDGED
Q92793	S302	PQLASKQSMVNSLPT
Q92878	S635	KLFDVCGSQDFESDL
Q92918	Y381	SESSDDDYDDVDIPT
Q92934	S118	GRELRRMSDEFVDSF
Q92934	S75	EIRSRHSSYPAGTED
Q92934	S99	PFRGRSRSAPPNLWA
Q92974	S885	PVDPRRRSSPQAMPC
Q92993	S90	LPGSRPGSPEREVPA
Q96A00	S12	RLGKRVLSKLQSPSR
Q96A00	S130	GLRQPSPSHDGSLSP
Q96A00	T38	QKRHARVTVKYDRRE
Q96BR1	T320	AISDTTTTFCGTPEY
Q96C90	T57	VRRQGKVTVKYDRKE
Q96CW1	T156	SQITSQVTGQIGWRR
Q96GD4	T232	APSLRRKTMCGTLDY
Q96J02	Y420	QFNQRFIYGNQDLFA
Q96KB5	T9	EGISNFKTPSKLSEK
Q96L34	T214	TLGSKLDTFCGSPPY
Q96LC7	Y597	RHSTILDYINVVPTA
Q96LC7	Y667	ESQEELHYATLNFPG
Q96LC7	Y691	PKGTQADYAEVKFQ*
Q96RG2	T1161	ERGKLFYTFCGTIEY
Q96RG2	T1165	LFYTFCGTIEYCAPE
Q96RR4	S511	RREERSLSAPGNLLT
Q96SB4	S222	QEEEILGSDDDEQED
Q96SB4	S726	DYLFEPHSGEEYTRD
Q96T51	Y389	TKVELETYKQTRQGL
Q96T51	Y400	RQGLDEMYSDVWKQL
Q99418	S392	AARKKRISVKKKQEQ
Q99638	S272	LSDTDSHSQDLGSPE
Q99638	S277	SHSQDLGSPERHQPV
Q99638	Y28	SRIGDELYLEPLEDG
Q99638	T292	PQLQAHSTPHPDDFA
Q99638	S328	VLPSISLSPGPQPPK
Q99638	S336	PGPQPPKSPGPHSEE
Q99638	T355	EPSTVPGTPPPKKFR
Q99640	S426	CSLLLDSSLSSNWDD
Q99640	T495	LLSLFEDTLDPT***
Q99661	S95	IQKQKRRSVNSKIPA
Q99683	S83	ATRGRGSSVGGGSRR
Q99683	T838	GINPCTETFTGTLQY
Q99683	S966	NEYLRSISLPVPVLV
Q99704	Y362	DPKEDPIYDEPEGLA
Q99704	Y398	ARVKEEGYELPYNPA
Q99708	S664	IDPGADLSQYKMDVT
Q99708	S745	SCLADSFSQAADEEE
Q99741	S106	DNQLTIKSPSKRELA
Q99741	S54	RVKALPLSPRKRLGD
Q99741	S74	TPHLPPCSPPKQGKK
Q99961	Y315	QPSCKALYDFEPEND
Q9BUB5	T385	APEKGLPTPQVLQRN
Q9BXS5	T144	QEGHKLETGAPRPPA
Q9BXW9	S1257	EPGTAADSQQIHEEK
Q9BXW9	S222	LPEILGDSQHADVGK
Q9BY77	S383	ELPRRVNSASSSNPP
Q9BY84	S446	TNKLCQFSPVQELSE
Q9BYG3	S230	TPEKTVDSQGPTPVC
Q9BYG3	T234	TVDSQGPTPVCTPTF
Q9BZL6	S876	QGLAERISVL*****
Q9H093	T208	HQGKFLQTFCGSPLY
Q9H0H5	S387	ETGLYRISGCDRTVK
Q9H0H5	S410	VKTVPLLSKVDDIHA
Q9H0K1	T175	KSGELLATWCGSPPY
Q9H1A4	T291	KFSEQGGTPQNVATS
Q9H1A4	S355	AALSRAHSPALGVHS
Q9H1A4	S377	NISSHNQSPKRHSIS
Q9H1A4	T520	GLPAPSLTMSNTMPR
Q9H1A4	T530	NTMPRPSTPLDGVST
Q9H1A4	T537	TPLDGVSTPKPLSKL
Q9H1A4	S555	LDEVVLLSPVPELRD
Q9H1A4	S686	RNFDFEGSLSPVIAP
Q9H1A4	S688	FDFEGSLSPVIAPKK
Q9H1D0	T702	WERLRQGTLRRDLRG
Q9H8V3	T342	VSMLSLNTPNSNRKR
Q9H8V3	T413	TKSSKSSTPVPSKQS
Q9H8V3	T815	RAFSFSKTPKRALRR
Q9HBA0	Y253	IERRCKHYVELLVAQ
Q9HBY8	T253	EPEDTTSTFCGTPEY
Q9HC98	S206	SETTAAHSLVGTPYY
Q9NQ66	S982	KKKSEPSSPDHGSST
Q9NQS7	T897	KPRYHKRTSSAVWNS
Q9NQS7	S898	PRYHKRTSSAVWNSP
Q9NQS7	S899	RYHKRTSSAVWNSPP
Q9NQU5	S165	MPWPEPQSPRVLPNG
Q9NQU5	T564	KRKSLVGTPYWMAPE
Q9NQU5	Y566	KSLVGTPYWMAPEVI
Q9NRH2	T173	QPGKKLTTSCGSLAY
Q9NRM7	S83	ALREIRYSLLPFANE
Q9NRQ2	Y83	GGIHPVRYQPGKYPM
Q9NRQ2	Y88	VRYQPGKYPMPNQSV
Q9NRY4	Y1105	RNEEENIYSVPHDST
Q9NXH3	T58	SRRPSRLTVKYDRGQ
Q9P0L2	T215	TVGNKLDTFCGSPPY
Q9P286	S573	HRDIKSDSILLTSDG
Q9UBF6	T10	DVEDGEETCALASHS
Q9UBK2	T263	TTLSLPLTPESPNDP
Q9UBK2	S266	SLPLTPESPNDPKGS
Q9UBK2	T299	AGLTPPTTPPHKANQ
Q9UBS0	T388	NQAFLGFTYVAPSVL
Q9UBS0	S473	PPSGTKKSKRGRGRP
Q9UD71	T34	MIRRRRPTPAMLFRL
Q9UEW8	T233	TRNKVRKTFVGTPCW
Q9UEW8	S311	MMKKYGKSFRKLLSL
Q9UEW8	S325	LCLQKDPSKRPTAAE
Q9UEW8	S373	VRRVPGSSGHLHKTE
Q9UIK4	S318	VRRRWKLSFSIVSLC
Q9UJU2	T155	SHAVHPLTPLITYSD
Q9UJU2	S166	TYSDEHFSPGSHPSH
Q9UJU6	Y334	QAEEEAVYEEPPEQE
Q9UJU6	Y344	PPEQETFYEQPPLVQ
Q9UJX2	T556	QLRNQGETPTTEVPA
Q9UJX2	T576	ASLSANNTPTRRVSP
Q9UJX3	S17	MAAAGLHSNVRLLSS
Q9UJX3	S23	HSNVRLLSSLLLTMS
Q9UJX3	S30	SSLLLTMSNNNPELF
Q9UJX5	S779	KEEVLSESEAENQQA
Q9UJY1	S27	PFRDSPLSSRLLDDG
Q9UJY1	T87	GVPAEGRTPPPFPGE
Q9UKI8	S743	PHMRRSNSSGNLHMA
Q9UM73	Y1282	RDIYRASYYRKGGCA
Q9UM73	Y1283	DIYRASYYRKGGCAM
Q9UN19	Y139	KVEEPSIYESVRVHT
Q9UNN5	S289	ITDVHMVSDSDGDDF
Q9UNN5	S291	DVHMVSDSDGDDFED
Q9UNZ2	S140	AVERVTKSPGETSKP
Q9UPZ9	T157	IRSKPPYTDYVSTRW
Q9UPZ9	Y159	SKPPYTDYVSTRWYR
Q9UQC2	Y614	KSTGSVDYLALDFQP
Q9UQC2	S623	ALDFQPSSPSPHRKP
Q9UQF2	T103	LIDATGDTPGAEDDE
Q9UQL6	S259	FPLRKTASEPNLKVR
Q9UQL6	S498	RPLSRTQSSPLPQSP
Q9UQM7	T286	SCMHRQETVDCLKKF
Q9UQQ2	Y273	LEMPDNLYTFVLKVK
Q9Y243	T305	TDAATMKTFCGTPEY
Q9Y266	S274	KKINPENSKLSDLDS
Q9Y266	S326	QHPEMDFSKAKFN**
Q9Y281	S3	*****MASGVTVNDE
Q9Y2H1	S282	NRRQLAYSTVGTPDY
Q9Y2H1	T442	DWVFLNYTYKRFEGL
Q9Y2I6	T161	SDEEAESTKEAQNEL
Q9Y2I6	S686	LEELHEKSQEVIWGL
Q9Y2I6	S87	VRPSDEDSSSLESAA
Q9Y2I6	S88	RPSDEDSSSLESAAS
Q9Y2K2	T163	TPGQLLKTWCGSPPY
Q9Y2W7	S63	APQGSDSSDSELELS
Q9Y463	Y271	CQLGQRIYQYIQSRF
Q9Y463	Y273	LGQRIYQYIQSRFYR
Q9Y613	S1131	AARERKRSRGNRKSL
Q9Y618	S2410	AKVSGRPSSRKAKSP
Q9Y6F6	S689	LPGQTPSSSSIPSLP
Q9Y6K9	S31	QDVLGEESPLGKPAM
Q9Y6K9	S376	PPAPAYLSSPLALPS
Q9Y6K9	S43	PAMLHLPSEQGAPET
Q9Y6K9	S85	ELLHFQASQREEKEF
Q9Y6W5	Y150	GKEALKFYTDPSYFF
