# Supplementary material for: ksrMKL: a novel method for identification of kinase–substrate relationships using multiple kernel learning
Source: PeerJ. 2017 Dec 20;5:e4182. doi: 10.7717/peerj.4182 (PMC5741978; doi:10.7717/peerj.4182)
Supplement: Supplemental Information 2 [file peerj-05-4182-s002.zip › ksrMKL.dat]

0.9589	-1.1622	-1.9147	-1.4068	-1.2169	-1.3709	-1.1259	-1.8879	-1.1008	-1.9431	-1.5014	-1.2760	-1.0923	-1.2464	-0.9546	-1.7759	-1.1827
-1.3605	-0.9983	-1.7875	-1.3388	-1.2649	-1.3991	-1.0377	-0.8436	-1.7807	-1.4425	-1.2234	-1.3229	-1.7835	-1.2767	-1.3901	-1.4768	-1.7163
-1.0404	-1.2507	-1.8759	-1.6320	-1.4178	-1.1951	-0.7127	-1.0579	-0.9926	-1.3272	-1.3622	-1.1298	-1.3666	-1.3643	-1.3360	-1.5202	-2.0670
-1.1502	-1.1386	-1.5776	-1.4492	-1.3435	-1.6197	-1.0487	-0.7454	-1.7774	-1.6454	-1.3199	-0.9178	-1.6577	-0.8872	-1.2374	-1.6431	-1.5730
-1.4787	-1.1300	-1.3076	-1.3209	-1.8135	-1.8569	-0.5918	-0.6637	-1.2598	-1.1889	-1.0417	-1.3182	-1.7257	-1.1883	-0.9226	-1.4468	-1.1139
-1.5970	-1.4742	-1.6151	-1.6244	-1.1590	-1.5796	-0.7020	-1.0208	-1.4885	-1.4016	-1.4923	-1.7331	-1.9246	-1.2774	-0.7265	-1.5352	-1.7452
-1.3471	-0.1178	-1.5883	0.0282	-0.6718	-0.7820	-1.4186	-1.9241	-1.5100	-1.5597	-1.8723	-1.0103	-1.1025	-1.4752	-1.0551	-1.4491	-0.9056
-0.8878	-0.5886	-0.1754	0.4003	-0.2912	-0.5097	-1.4734	-1.3559	-1.4748	-1.5390	-0.9877	-1.4336	-0.8211	-1.0345	-1.4106	-1.2133	-1.3115
-1.0202	-1.0135	-0.3445	0.3782	-0.4401	-0.4453	-1.3179	-1.2596	-1.7373	-0.9772	-0.8621	-1.5161	-0.8440	-1.0433	-1.3606	-1.3957	-1.3142
-0.2853	-1.0617	-0.1679	-0.6620	-1.0359	-1.0124	-0.8703	-1.3193	-1.2527	-1.3914	-1.4039	-1.3708	-1.2168	-1.5001	-1.6774	-1.4294	-1.1610
-0.4230	-0.6517	-0.6490	0.7600	-0.2928	-0.2918	-1.3092	-1.7457	-1.4060	-1.5053	-1.3508	-1.8154	-0.9709	-1.1805	-1.6359	-1.4285	-1.4395
-0.6948	-0.7516	-0.8560	-1.1121	-1.0918	-1.0420	-1.5804	-1.9882	-1.4412	-1.8579	-1.4569	-1.8966	-1.9057	-1.3471	-1.1892	-1.7448	-1.1222
0.0590	-0.6288	-1.2594	-1.2261	-1.1904	-1.2602	-1.8366	-1.6488	-1.5997	-1.9731	-2.0547	-1.6050	-1.3622	-1.7880	-1.3482	-1.5174	-0.9423
-0.6235	-0.1701	-1.7843	-0.9601	-1.0335	-1.3695	-1.7853	-1.7951	-1.0314	-1.6971	-2.0343	-0.9511	-1.5831	-1.7976	-1.0868	-1.1575	-0.7982
-1.1516	0.1112	-0.8827	0.1614	0.3989	0.4108	-1.9649	-1.9544	-1.0955	-2.1600	-1.8165	-1.7815	-0.9789	-1.8351	-1.5218	-1.3401	-1.7297
0.4615	-1.0927	-1.3917	-0.8039	-1.2034	-0.6125	-1.0384	-0.9859	-1.4574	-1.2521	-1.1962	-1.6492	-1.3276	-0.9024	-1.2980	-0.9848	-0.8418
-0.0076	-1.0554	-1.4892	-0.7545	-1.0068	-1.1570	-1.1637	-0.8890	-0.9274	-0.7612	-1.1915	-1.0747	-1.5006	-0.9644	-1.5236	-1.1303	-0.6155
-0.2871	-1.3418	-1.1196	-0.7811	-1.0781	-1.0328	-1.2223	-1.1119	-1.2852	-1.1663	-0.4513	-1.2515	-1.0535	-0.6507	-1.1701	-0.8489	-1.1498
-1.3384	-0.8645	-0.2294	0.0045	0.2459	-0.3813	-1.3830	-1.6819	-1.3706	-1.6931	-1.2834	-1.7973	-1.3399	-0.9481	-0.8493	-1.1657	-0.5202
-1.2467	-0.5316	-0.4425	0.0351	0.5356	0.4323	-1.9279	-1.5868	-1.0371	-1.7343	-1.5042	-1.7265	-1.0315	-1.2600	-1.4964	-1.0958	-0.9160
-1.5816	-0.3097	-0.1525	-0.1148	0.5230	-0.0727	-1.4158	-1.5726	-1.0548	-1.8208	-1.0728	-1.6234	-1.3908	-1.0059	-1.3907	-1.1023	-0.8317
-1.4540	-1.0259	-0.6212	-0.0634	-0.0999	-0.5806	-1.3814	-1.0369	-1.4904	-1.7857	-1.3012	-1.4038	-1.1861	-1.2798	-1.3398	-1.0022	-1.5372
-1.4426	-0.5990	-1.0772	0.4682	-0.0822	0.0765	-0.9801	-1.4037	-1.2072	-0.9803	-1.4429	-1.2177	-0.1488	-1.4090	-1.2134	-0.5237	-1.0571
-1.2635	-1.4064	-0.8420	-0.5848	-1.0738	-1.0444	-1.6782	-1.3875	-1.0678	-1.4331	-1.3562	-1.0618	-1.3772	-1.2461	-1.4812	-0.6658	-0.2985
-0.3747	-0.7208	-1.3036	0.2096	-0.2775	-0.1893	-1.0503	-1.2270	-1.3126	-1.2606	-0.9846	-1.2512	-0.3326	-0.9363	-1.3243	-0.7737	-1.3409
-0.2140	-0.7157	-1.2281	-0.8053	-0.3290	-0.3448	-0.9289	-1.0544	-1.1215	-1.6324	-0.9897	-1.6971	-1.4504	-0.9493	-1.2746	-0.9685	-0.1683
-0.6710	-0.8529	-1.0818	0.1983	-0.7691	-0.1945	-1.3261	-1.2490	-1.0140	-1.1983	-1.5658	-1.5123	-1.1792	-1.5643	-1.7159	-0.8310	-0.7245
-0.8224	-0.8310	-0.9689	-0.0135	0.2793	0.3390	-1.3210	-2.0387	-1.5007	-1.7816	-1.5757	-1.6252	-1.0507	-1.1515	-1.1758	-1.1918	-1.7234
-1.0356	-0.5837	-1.3021	0.2650	-0.2692	-0.3373	-1.3961	-2.2692	-1.5230	-1.4972	-1.4127	-1.6470	-0.7542	-1.0461	-0.8870	-1.4943	-1.1188
-0.9554	-0.6302	-1.5927	0.0953	0.1324	-0.3852	-1.4563	-2.1028	-1.2557	-1.9436	-1.4304	-1.4979	-0.8255	-1.4959	-0.8587	-1.2340	-0.2864
-1.0764	-0.4625	-1.0348	0.3735	0.3217	0.3276	-1.1030	-1.7462	-1.2305	-1.7218	-1.5412	-1.5357	-0.7863	-1.1885	-0.9950	-0.9729	-1.4633
-0.9733	-0.9657	-0.4021	0.2861	-0.1127	-0.1265	-1.4640	-1.2350	-1.6187	-1.6922	-1.3439	-1.6062	-0.8113	-1.3902	-1.6765	-1.2492	-1.3909
-1.4023	-0.5937	-1.1089	0.4605	0.0662	-0.3531	-1.5707	-1.4878	-1.5276	-1.6901	-1.1927	-1.0110	-1.0078	-1.1903	-1.5685	-1.1378	-0.9871
-1.2099	-1.5373	-0.7772	-1.3626	-0.8975	-1.2089	-0.0770	0.3367	-1.1850	-0.2859	-0.7032	-0.9482	-1.6184	-0.3026	-0.8499	-1.5249	-1.7455
-1.8032	-0.8854	-1.5207	-1.8083	-0.8298	-1.5413	-0.2972	0.2212	-1.6111	-0.8296	-0.8263	-0.4063	-1.6774	-0.5856	-0.3521	-1.2511	-1.1339
-0.5971	-0.3322	-1.3821	-0.9645	-1.0530	-0.9672	-1.1473	-1.5280	-0.8437	-0.9121	-1.6814	-1.0695	-1.1866	-1.4285	-1.4776	-1.0001	-1.0524
-0.8648	-1.1138	-0.9147	-1.0418	-1.2243	-0.6521	-1.0047	-1.1457	-1.2752	-1.0117	-1.3897	-1.4359	-0.9982	-1.2078	-1.4168	-0.8670	-1.1719
0.2405	-1.1773	-1.2259	-1.2196	-1.1136	-1.2829	-1.4763	-0.8688	-1.4194	-1.0439	-1.3136	-1.2633	-1.2990	-1.1735	-1.3113	-1.2021	-0.9460
-0.2959	-1.1186	-1.0202	-1.0898	-1.4734	-1.2200	-1.2881	-1.3170	-0.8938	-0.9351	-0.9165	-1.9240	-1.6562	-1.3037	-1.2902	-1.1393	-0.6249
-1.9354	-1.5435	-1.2062	-1.2587	-1.0126	-1.0890	-0.8888	0.3728	-1.1683	-1.4264	-0.6564	-0.4704	-0.6498	-1.1430	-1.1448	-0.8711	-1.5689
-2.1683	-1.1726	-0.8820	0.3371	-0.7973	-0.4429	-1.9496	-1.3915	-0.3326	-1.0140	-1.5167	-0.8551	0.0402	-1.8963	-1.8194	-0.2280	-1.2898
-1.5061	-2.0141	-0.9846	-0.5739	-1.3612	-1.2425	-1.2201	-1.3161	0.6661	-1.4110	-1.5502	-1.4185	-1.1345	-1.5665	-1.7355	-1.0955	-0.5161
-1.8518	-1.3118	-0.8300	-1.0245	-1.8048	-1.4605	-1.5731	-1.1688	0.8408	-1.3060	-1.8403	-1.0876	-0.7754	-1.6099	-1.6852	-0.8176	-0.9907
-1.2269	-1.4900	-1.1198	-0.6291	-1.6230	-1.2001	-1.5894	-1.0348	-0.7967	-1.7857	-1.9060	-1.0949	-0.6062	-1.5061	-1.8269	-0.4971	-0.9115
-0.3918	-1.2711	-1.4314	-1.2880	-1.1105	-0.5170	-0.8729	-0.6876	-1.3122	-1.2132	-1.7365	-1.3955	-1.6638	-1.2347	-1.1137	-0.9428	-1.1650
-0.8875	-1.0330	-0.7713	-0.9020	-1.2526	-0.7759	-0.8008	-0.4922	-1.4850	-1.1497	-1.0146	-1.0194	-1.4711	-1.4641	-0.9531	-1.2329	-1.0780
-1.5494	-1.0756	-2.0434	-1.4239	-1.2205	-0.9011	-0.6722	-0.8277	-1.5026	-1.3293	-0.3988	-0.5211	-1.0289	-0.8026	-0.6960	-1.5696	-1.6708
-1.3736	-1.3762	-1.2083	-0.8821	-1.9070	-1.3549	-1.2260	-0.8134	-1.1219	-1.3359	-1.4900	-1.3303	-0.6317	-1.8575	-1.6423	-0.5994	-1.0436
-1.3989	-1.3069	-1.5474	-0.7100	-1.5431	-1.0390	-1.3101	-1.3621	-1.1515	-1.7615	-1.5964	-0.9323	-0.8117	-1.7826	-1.8447	-0.5322	-0.6085
-1.7437	-1.2657	-1.2961	-0.5759	-1.7341	-0.7716	-1.3258	-0.7774	-0.9274	-1.7024	-1.7094	-0.6436	-0.4985	-1.2726	-1.5103	-0.7675	-1.6298
-0.8256	-1.7548	-1.2164	-0.4925	-2.0199	-1.6463	-1.4672	-1.3911	-1.0347	-1.9169	-1.4706	-1.1267	-1.2032	-1.4281	-1.5436	-0.0612	-0.5797
-1.6196	-1.2536	-1.1394	-0.2838	-1.6740	-1.1499	-1.3322	-1.4165	-1.1730	-1.6373	-1.2174	-1.0982	-0.9879	-1.1109	-1.6020	-0.4668	-0.4629
-1.8066	-1.0210	-1.5193	-0.7067	-1.5473	-1.0518	-1.6821	-1.4483	-0.5923	-1.2863	-1.9363	-1.2140	-1.3298	-1.7489	-1.5338	-0.4143	-1.2865
-1.6347	-1.7251	-1.0945	-0.8310	-1.7977	-0.4303	-1.8014	-1.0486	-1.4200	-1.8250	-1.4009	-0.8725	-0.8293	-1.4879	-1.8820	-0.6868	-1.1571
-1.0567	-2.0035	-1.3416	-1.1636	-2.0784	-1.5838	-1.9939	-1.4188	-1.6245	-1.5084	-1.5780	-1.3910	-0.7849	-1.6296	-1.6336	-0.7166	-1.4736
-1.3197	-1.6592	-1.2323	-0.7150	-1.8984	-1.2697	-1.6522	-1.3930	-1.2807	-1.3126	-1.6385	-1.2327	-1.1194	-1.6548	-1.4388	-0.4986	-0.4719
-1.1710	-1.5053	-1.2824	-0.7952	-2.0374	-1.0038	-1.7496	-1.5680	-0.9507	-1.3242	-1.2292	-1.1927	-0.8537	-1.5804	-1.6033	-0.4251	-0.9208
-1.2065	-1.2626	-1.0253	-0.6028	-1.4492	-0.9580	-1.5050	-1.1215	-1.0321	-1.5419	-1.3230	-1.1264	-0.8660	-1.8778	-1.6335	-0.3261	-1.3899
-0.9769	-1.5923	-0.7793	-0.3695	-1.8056	-1.4977	-1.7888	-1.1772	-0.7413	-1.5546	-1.5208	-0.9919	-1.2098	-1.4048	-1.6171	-0.7228	-1.2056
-1.1993	-1.2211	-1.1083	-0.5202	-1.7764	-0.9719	-1.5069	-1.3332	-1.0186	-1.3436	-1.6358	-0.7028	-0.9221	-1.5277	-1.7817	-0.6191	-1.5312
-1.4791	-1.2631	-0.5682	-0.5514	-1.5068	-1.1238	-1.9961	-1.7595	-1.1870	-1.5252	-1.7012	-0.4995	-0.8347	-1.9092	-1.6242	-0.2106	-1.4592
-0.5943	-1.3715	-0.9321	-0.9477	-1.8336	-1.3090	-1.2116	-0.9792	-0.5810	-1.3880	-1.7956	-1.3437	-1.6387	-1.4605	-1.5226	-1.4104	-1.8169
-0.9400	0.0532	-0.9469	0.2837	0.2434	0.3361	-1.2673	-1.1203	-1.1492	-1.6621	-1.0590	-1.5492	-0.8407	-1.1799	-1.6069	-1.2533	-1.0545
-0.7302	-0.7358	-0.8949	-0.9063	-0.9181	-1.3278	-1.5192	-1.2447	-0.9047	-1.2019	-1.6108	-1.0342	-0.9795	-1.1377	-1.4192	-1.0881	-0.5368
-1.3703	-0.7784	-0.7089	-0.9084	-0.7622	-0.8282	-0.5631	0.3136	-1.7112	-0.7930	-0.5356	0.1763	-1.0962	-0.5677	-0.9733	-1.2157	-1.8238
-1.3422	-1.0523	-0.5885	-0.8191	-0.9194	-0.8177	-0.4596	0.2202	-1.7451	-0.7991	-0.6487	0.1954	-1.0724	-0.5881	-1.1143	-0.9947	-1.8523
0.0286	-1.2190	-0.7696	-1.0062	-0.9584	-0.9294	-0.9316	-1.2583	-1.0637	-1.1582	-1.1340	-1.6312	-1.5059	-1.3915	-1.6070	-0.8075	-0.9428
-0.7874	-0.3397	-0.7622	0.6500	-0.0234	-0.1552	-1.5936	-1.5075	-1.1220	-1.4806	-1.8660	-1.0908	-0.7161	-1.5643	-1.4466	-1.2707	-1.5966
-1.0173	-1.4033	-1.2595	-1.0914	-1.2246	-1.3705	0.2299	0.5183	-1.5219	-0.6497	-0.3679	-0.4650	-1.4147	-0.4042	-1.0681	-0.8648	-0.5495
-0.7549	-1.4150	-0.9850	-0.7912	-1.0396	-1.2540	-0.9643	-1.1507	-0.4728	-1.3096	-1.1093	-1.3520	-1.4089	-0.9404	-1.2402	-0.8031	0.4184
-1.8295	-0.7378	-1.0446	0.2901	0.3131	0.3039	-1.6332	-1.2365	-0.8939	-1.0701	-1.3681	-0.9800	-0.5402	-1.3975	-1.4758	-0.9708	-0.9306
-2.0318	-1.0486	-0.7983	-0.9291	-1.1070	-1.2108	-0.3313	0.2198	-1.1650	-0.8542	-0.7370	-0.3562	-1.3614	-1.3598	-1.1506	-1.1299	-1.5486
-0.9981	-1.0372	-1.4420	-1.0681	-0.9766	-0.9958	-0.4888	0.5221	-1.6046	-0.6785	-0.6659	-0.7804	-1.5314	-0.8694	-0.4195	-1.4023	-1.3207
-0.8332	-1.1327	-1.5752	-1.1813	-1.3471	-0.6857	-0.4600	0.3635	-1.4138	-0.6212	-0.6009	0.0083	-1.3348	-0.9790	-0.5228	-1.1289	-1.0969
-1.6050	-0.9482	-1.2020	-0.1139	-0.3118	-0.4475	-0.4722	0.2123	-1.5635	-0.3754	-0.9866	-0.6133	-0.9724	-0.7343	-0.9632	-1.3709	-1.6109
-1.1857	-0.8552	-1.3901	-1.0218	-1.0021	-0.9077	-0.4175	0.2575	-1.4890	-0.6538	-0.7750	-0.4061	-1.5402	-0.6055	-0.9526	-1.1756	-1.5831
-1.2035	-0.7423	-1.8160	-0.0501	-0.3478	0.1354	-0.9371	-1.8491	-1.2118	-1.4932	-1.1125	-1.5581	-0.4943	-0.9537	-0.8572	-1.5639	-0.9125
-1.1422	-0.9300	-1.4500	-1.2400	-1.1731	-1.1396	-0.9698	-1.9811	-1.1545	-1.5278	-1.6041	-1.4703	-0.9452	-1.1887	-0.8746	-0.8792	-1.0569
-0.5014	-1.0346	-1.3566	-1.2423	-1.1235	-0.7182	-1.0209	-1.8752	-1.3591	-1.5194	-1.1382	-1.7925	-1.1854	-1.6028	-1.0294	-1.3497	-1.0632
-0.0817	-1.2296	-1.6277	-1.0230	-1.0750	-1.0509	-1.1226	-2.0437	-1.6896	-1.7233	-1.7080	-1.1425	-1.2166	-1.0655	-1.0344	-1.4250	-1.3987
-0.7118	-0.6352	-1.8971	-1.2372	-1.2456	-0.9617	-1.2959	-1.6552	-1.0477	-1.5071	-1.5947	-1.6434	-1.2918	-0.9728	-1.2771	-1.1170	-1.1104
-0.5335	-0.6734	-2.1468	-1.3924	-1.2335	-1.2178	-1.1559	-1.7934	-0.9717	-1.4474	-1.4058	-1.5263	-1.4462	-1.2348	-0.9323	-0.8994	-0.8617
-1.0817	-0.9927	-1.3167	-1.4034	-1.4414	-1.4124	0.1078	0.6696	-1.2109	-0.4328	-0.5513	-0.5943	-1.4951	-0.8864	-0.5671	-1.5323	-1.4558
0.7492	-1.1574	-1.3067	-0.7149	-1.3097	-1.1303	-1.3081	-1.2384	-0.9300	-1.3145	-1.3981	-1.4421	-1.2733	-0.8752	-1.3273	-0.9318	-0.7333
-0.2841	-0.7884	-0.6813	0.0626	0.4192	0.2902	-1.3212	-1.2213	-1.1507	-1.5334	-1.5917	-1.4461	-1.0921	-0.8787	-1.4209	-0.9515	-1.5432
-1.1979	-0.6100	-1.9740	-1.2072	-1.1351	-0.7411	-1.2777	-2.0811	-1.3135	-1.7699	-1.6936	-1.2805	-1.3818	-1.5231	-1.0740	-1.1806	-1.0177
-1.7140	-0.7810	-1.6147	-0.8584	-1.1205	-0.8557	-1.5513	-2.2988	-1.3976	-2.2156	-1.2217	-1.2502	-1.2917	-1.6366	-1.3703	-0.8579	-1.1071
-1.0299	-0.6980	-1.9841	-1.3388	-1.3320	-0.9749	-1.3642	-2.2224	-0.8263	-1.9982	-1.7117	-1.5000	-1.3845	-1.4404	-1.2781	-1.2742	-0.7831
0.6504	-1.6369	-1.3425	-0.6286	-1.2239	-1.1563	-0.9894	-1.1289	-1.4203	-0.9507	-1.0461	-1.9065	-1.3750	-1.1816	-1.1565	-1.0300	-0.8671
-1.4036	-0.4212	-0.9386	0.1713	0.4777	0.3175	-1.5918	-1.5795	-1.2086	-1.6900	-1.5790	-0.9563	-0.8252	-1.3630	-1.3754	-1.1756	-1.3202
-0.8000	-0.9687	-1.1941	-1.6811	-1.2729	-1.6021	-1.3473	-1.8988	-0.8748	-1.4293	-1.8361	-1.7324	-1.3094	-1.6945	-1.2132	-1.2270	-0.7416
-0.9117	-1.1770	-1.3266	-0.9852	-1.4334	-1.4156	-0.1495	0.3526	-1.3406	-0.8162	-0.2287	-0.3667	-1.3157	-0.3032	-0.6824	-1.2369	-1.0737
-1.0580	-1.4576	-1.1565	-1.3127	-1.2013	-1.2958	-0.4968	-0.0469	-1.5508	-0.5963	-0.6429	-0.3506	-1.3954	-0.5731	-0.7466	-1.3579	-1.0156
-0.6169	-1.4801	-1.0651	-0.8906	-0.6138	-1.0608	-1.5957	-0.8349	-0.3040	-1.2860	-1.5563	-1.6706	-0.8647	-1.4106	-1.2480	-1.1493	-1.5393
-1.1017	-1.1400	-1.2606	-1.2337	-1.5211	-1.4881	0.5095	0.1877	-1.4417	-0.7597	-0.2383	-0.3646	-1.6668	-0.1117	-0.3844	-1.2602	-1.2092
-1.1470	-1.2009	-1.6771	-1.3238	-1.2789	-1.3284	0.5807	0.2709	-0.4929	-0.7215	0.1349	-0.4741	-1.6807	0.0226	-0.3075	-1.2600	-1.4200
-0.8015	-1.2882	-0.8764	-1.3804	-1.1682	-0.5977	-1.5308	-1.0707	-0.7793	-1.4677	-1.2255	-1.2613	-0.8478	-1.7038	-1.3749	-0.7324	-0.7576
-1.8277	-1.6963	-0.8063	-1.5203	-1.5955	-1.1845	-1.6639	-0.6454	-0.3402	-1.0866	-1.2585	-1.3401	-1.3736	-1.8747	-1.7094	-0.6863	-0.1779
-0.3322	-0.8673	-0.9140	-1.0954	-1.0562	-1.1014	-0.7080	-1.1059	-1.3463	-1.0755	-1.1524	-1.1696	-1.3074	-1.3090	-1.6652	-1.2015	-1.1578
-0.4610	-0.7344	-0.7996	0.5690	-0.1319	-0.2206	-1.0992	-1.1984	-1.3797	-1.2400	-0.9989	-1.6079	-0.5021	-1.3479	-1.5549	-0.8958	-0.9627
-1.1439	-1.5497	-1.4322	-1.3837	-1.0490	-1.5977	0.0067	0.4245	-1.3641	-0.8450	-0.7382	-0.5078	-1.3254	-0.4761	-1.1271	-1.1968	-1.2033
-1.3575	-1.5134	-1.1812	-0.8095	-1.5701	-1.0956	-1.3179	-1.1541	-0.4938	-1.1586	-1.5843	-1.4515	-0.8987	-1.6134	-1.2935	0.2468	-0.5941
-1.1537	-1.6033	-1.6434	-1.6572	-1.1466	-1.1477	-0.5474	-0.5769	-1.3181	-1.3689	-0.7236	-0.8501	-1.3832	-0.7071	-1.0381	-1.7820	-1.9130
-1.7892	-1.8595	-1.8030	-1.7350	-1.2629	-1.2799	-1.0259	-0.5420	-1.0806	-1.3082	-1.1572	-1.2243	-1.0673	-1.0785	-1.0377	-1.3159	-1.4079
-0.9764	-1.1903	-1.2476	-1.0259	-0.8354	-1.2710	-1.1946	-1.2625	0.3058	-0.8452	-0.8613	-1.1650	-1.2141	-0.9385	-1.0421	-1.0167	-1.0223
-0.9849	-0.7711	-0.9064	-0.8617	-0.9708	-0.9606	-1.1126	-1.1827	0.5303	-1.2325	-0.9275	-0.8858	-1.3310	-1.0935	-1.3989	-1.1758	-0.7667
-0.2390	-1.2102	-1.7406	-0.8356	-0.8105	-1.0161	-1.2202	-1.3030	0.3917	-1.0240	-1.0979	-1.2495	-1.2206	-0.9437	-1.0052	-1.3460	-1.0150
-1.6141	-0.4160	-0.8644	0.4171	-0.1050	-0.2746	-1.0008	-1.2051	-1.2981	-1.1639	-1.5131	-1.2245	-0.9804	-1.3694	-1.4051	-1.0867	-0.9591
-1.0435	-0.6478	-1.3541	0.3777	-0.5089	-0.2745	-1.1941	-1.1219	-1.5505	-1.9275	-1.2541	-1.0439	-0.5313	-0.9708	-1.2727	-1.1165	-0.7403
-0.9221	-0.7741	-1.2794	0.5606	-0.3290	-0.4428	-1.5419	-1.1841	-1.3966	-0.9060	-1.3561	-1.3781	-0.6244	-1.3116	-1.4431	-1.4113	-0.7096
-1.3944	-0.8646	-0.7685	0.3415	0.2044	-0.6231	-1.5503	-1.3392	-1.5322	-1.6802	-1.2315	-1.1591	-1.1122	-1.2027	-1.3595	-1.4005	-1.1560
-1.3522	1.0714	-1.5546	0.1531	0.2905	-0.4056	-1.3973	-2.3711	-1.0999	-1.7260	-1.9310	-1.5110	-1.2784	-1.7748	-1.0567	-1.1863	-1.2671
-1.4089	0.5019	-1.5377	0.1283	-0.4298	-0.3832	-1.2251	-2.1455	-1.7841	-1.8180	-1.6943	-1.0248	-1.1232	-1.9491	-1.5285	-1.5555	-1.4871
-0.0359	-0.2046	-1.9631	-1.1836	-1.0878	-1.3011	-1.5445	-2.1484	-1.3256	-1.8354	-1.7985	-1.8298	-1.6532	-1.5456	-1.0724	-1.6280	-1.1296
-1.0867	0.7181	-1.0756	0.3591	-0.2202	-0.2407	-1.4836	-2.2542	-1.3825	-1.7862	-2.0054	-1.3433	-1.3276	-2.0825	-1.4428	-1.7063	-1.8958
-1.3228	0.0561	-1.1388	0.5060	0.0985	0.4392	-1.6991	-2.0894	-1.4337	-2.4061	-2.1607	-1.5839	-1.2069	-2.0026	-1.4740	-1.8432	-1.4576
-0.5416	0.1854	-1.9933	-0.7622	-0.7256	-0.8515	-1.2883	-1.9384	-0.9770	-1.9512	-2.2613	-1.7051	-1.6879	-1.7803	-1.3942	-1.5467	-1.5181
-1.3500	0.8723	-1.8654	0.0491	-0.3501	-0.2138	-1.2307	-2.0178	-1.2154	-1.6691	-2.1386	-1.4427	-0.8550	-2.0274	-1.4460	-1.4819	-1.4896
-1.2980	-1.2087	-1.2139	-0.8567	-1.3022	-0.8503	-1.4690	-1.5180	0.9086	-1.9134	-1.2778	-1.0942	-1.2440	-1.0671	-1.4012	-0.8900	-0.7124
-1.4180	-1.2954	-1.2299	-0.4645	-0.5621	-0.4283	-1.6338	-1.7413	0.6227	-1.4038	-1.5072	-0.9916	-1.1023	-1.7614	-1.5211	-0.6129	-0.8458
-0.4970	-1.1583	-1.3482	-0.7189	-0.6178	-0.9809	-1.2493	-1.0943	-0.6757	-1.4458	-1.0256	-1.3570	-1.0780	-0.9020	-1.2812	-0.9086	0.6581
-0.3446	-0.8328	-1.5651	-1.4592	-0.7743	-0.7429	-1.2595	-1.7693	-1.5885	-1.9555	-1.6393	-1.8468	-1.5601	-1.5207	-1.1243	-1.5480	-0.5945
-0.5406	-0.7143	-1.1829	-1.2583	-0.7479	-0.7093	-0.7997	-1.2774	-0.0920	-1.3734	-1.0246	-1.1039	-1.4604	-1.0906	-1.1469	-1.2363	-0.7083
-0.1722	-0.7119	-0.8456	-1.0677	-0.8305	-0.9530	-1.0804	-1.3411	-0.2433	-1.2597	-0.8916	-1.5707	-1.5252	-1.0794	-1.1559	-1.1366	-0.7414
-0.8524	-0.4258	-0.9828	-1.0562	-0.5879	-0.3733	-1.0536	-1.1614	-0.0083	-1.3605	-1.4193	-1.4054	-1.1865	-1.0741	-1.2647	-1.1420	-0.6029
-1.3827	-0.5478	-1.5800	-0.9944	-0.7663	-0.9275	-0.1899	0.2625	-1.2590	-0.0748	-0.6738	-0.2740	-1.5417	-0.5280	-0.9018	-1.1451	-1.2547
-0.8575	-1.2839	-1.5290	-1.0736	-1.6497	-1.7803	-0.1958	0.4851	-1.6133	-0.6186	-0.1081	-0.0732	-1.2786	-0.5615	-0.9563	-1.2087	-1.5720
-0.9530	-0.9199	-1.0974	-1.0085	-0.7451	-0.6612	-1.1934	-0.9469	-0.9539	-1.1702	-1.4912	-1.0530	-1.7437	-1.1327	-1.5007	-1.0586	-0.0112
-0.9671	-0.9763	-1.3962	-1.0753	-0.4033	-0.4783	-1.1688	-0.9035	-1.0451	-1.0888	-1.1401	-1.0581	-1.3865	-0.9936	-1.2104	-0.7596	-0.4226
-0.5712	-0.9834	-1.4646	-1.2863	-0.8992	-0.9887	-1.5604	-0.8222	-1.1462	-1.4316	-1.0832	-1.1082	-0.9852	-1.3596	-1.4482	-0.6998	-0.1923
-0.0720	-0.9783	-1.0413	-0.9496	-1.0422	-1.0137	-0.9006	-1.2650	-1.4650	-1.2449	-1.1998	-1.1963	-1.1063	-0.9835	-1.4629	-1.3141	-1.7012
-0.0708	-1.2376	-1.3756	-0.8526	-0.8833	-1.1134	-0.9534	-0.8797	-1.0607	-1.3406	-1.3696	-0.9624	-1.2261	-1.0125	-1.5338	-1.0859	-0.9802
-0.3532	-0.8621	-1.2289	-0.6571	-0.9232	-1.3582	-1.2287	-1.2700	-1.0826	-1.5156	-1.3750	-1.5150	-1.7467	-1.2991	-1.4322	-0.7428	-0.5035
-0.9996	-0.6514	-1.3824	-0.0736	-0.2319	-0.5333	-1.5982	-1.7456	-1.5033	-1.6376	-1.4151	-1.2863	-0.8293	-1.2344	-1.1607	-1.5592	-1.2933
-0.8793	-0.4850	-0.9042	-0.0685	0.0098	0.4518	-1.6942	-0.8783	-1.1653	-1.2714	-1.7481	-1.4348	-0.4759	-1.7755	-1.9565	-1.1593	-1.2921
-1.4375	-0.0789	-0.4621	-0.0845	0.5986	0.5308	-2.1784	-1.0308	-1.1708	-1.5310	-1.5500	-1.5033	-0.6042	-2.2293	-1.3983	-1.0624	-1.1945
-0.0873	-1.3121	-1.0404	-1.3986	-1.0871	-1.3251	-1.6853	-0.8534	-1.3111	-1.2519	-1.5612	-1.5958	-1.3404	-1.4198	-1.6311	-1.0600	-0.9845
0.0076	-1.3648	-1.5280	-0.9803	-1.2408	-1.0703	-0.6946	-1.0872	-1.2760	-1.5547	-1.4198	-1.0892	-0.8064	-0.6875	-1.4514	-0.8031	-0.5297
-1.5664	-0.5511	-0.8683	1.0776	0.1194	0.1332	-1.6277	-1.3278	-0.8892	-1.4112	-1.2569	-1.5895	-0.3228	-1.3473	-1.5898	-0.3425	-1.3748
-1.6563	-2.1570	-1.3179	-1.8319	-1.2031	-1.4424	-0.5958	-0.2776	-1.0000	-1.3979	-0.7428	-0.9309	-1.4201	-0.6034	-1.2102	-1.3431	-1.4971
-1.3216	-1.5675	-1.2316	-1.8297	-0.9761	-0.7874	-1.6179	-1.8124	-0.2219	-1.9328	-1.6228	-0.8587	-1.5545	-1.5166	-1.9406	-1.2952	-0.9101
-0.5550	-1.6403	-1.6225	-1.5882	-1.1100	-0.9324	-1.7189	-2.1835	-0.9714	-1.6311	-1.2391	-0.5546	-1.4670	-1.5568	-1.7611	-1.2384	-1.0196
-1.7667	-1.6087	-0.7613	-2.2214	-1.3620	-1.0954	-1.1697	0.0999	-1.2922	0.8189	-1.2368	-1.0402	-1.8099	-1.6145	-0.8216	-1.2009	-1.2743
-1.1552	-1.1935	-0.0244	-0.5593	-0.7122	0.4073	-1.6856	-0.6813	-1.0727	0.2538	-1.6446	-2.1257	-1.3378	-2.3550	-1.8520	-1.7518	-1.1680
-0.1994	-1.5331	-0.6599	-2.2800	-1.3017	-0.6099	-1.7466	-0.2109	-1.0475	-0.3405	-1.4158	-1.9100	-1.6750	-1.7334	-1.6792	-1.3217	-0.7071
-0.8358	-1.8373	-0.9676	-1.9935	-0.8985	0.1588	-2.1151	-0.5107	-1.3522	0.1432	-1.7642	-2.0187	-1.7788	-2.3786	-1.7414	-1.4281	-0.4144
-0.8798	-1.1676	-0.4313	-1.9381	-1.6384	-0.4807	-1.6655	-0.5360	-1.0881	0.4603	-1.2424	-1.9013	-1.9632	-1.8926	-1.5409	-1.2514	-0.0990
-1.3204	-1.5836	-0.5147	-1.9913	-1.4830	0.1249	-0.8484	0.7620	-1.3522	0.7551	-0.7610	-0.8411	-1.4216	-1.2980	-1.2082	-1.4673	-1.8719
-1.6396	-1.3952	-1.1023	-2.2081	-1.3052	-0.2542	-1.0497	0.8582	-1.6401	-0.0786	-0.7098	-0.9104	-1.4391	-1.5478	-1.2006	-1.6781	-1.6163
-1.6951	-1.5160	-0.8961	-2.4534	-1.3012	-0.5506	-1.3551	-0.1995	-0.5496	0.4120	-0.9223	-0.9824	-1.8690	-1.8398	-1.0955	-1.4287	-1.9236
-0.5415	-0.9536	-0.6096	-2.0236	-1.6133	-0.5311	-1.6064	-0.7121	-0.9443	-0.0140	-1.4574	-1.7264	-1.6983	-2.0253	-1.5281	-1.5526	-0.8962
-1.5164	-1.4778	-1.2276	-2.5280	-1.4614	-0.2713	-1.0358	0.7243	-0.2289	-0.0664	-1.0301	-0.9125	-1.7424	-1.6747	-0.9663	-1.3327	-1.5886
-1.5227	-1.3802	-0.9101	-2.3828	-1.8648	-0.7171	-1.0394	0.7762	-1.3167	-0.0560	-1.0017	-0.8132	-1.4156	-1.4924	-0.7829	-1.4645	-1.7875
-0.1032	-1.6035	-1.2161	-2.2682	-1.2809	-0.2870	-1.8124	-0.4626	-1.6384	0.1208	-1.6175	-1.5211	-1.4799	-1.8468	-1.8104	-1.2889	-1.5596
-1.3747	-1.1820	-0.7718	-0.9120	-0.4870	-0.4481	-1.2557	-0.1890	-1.2913	0.5199	-1.6132	-1.5484	-0.9812	-1.9329	-1.7267	-1.2295	-1.1807
-0.3014	-1.5009	-0.4979	-2.0261	-1.2114	-0.4894	-1.9796	-0.7183	-1.0459	0.3475	-1.7277	-1.4555	-1.4265	-1.8701	-1.3027	-1.5691	-0.5794
-1.8787	-1.6098	-0.8573	-2.1082	-1.9279	-0.7481	-1.0665	0.5591	-1.4683	0.6633	-0.9186	-0.6499	-1.1599	-1.4344	-1.0516	-1.5705	-0.4645
-1.6778	-1.3772	-1.3976	-2.2573	-1.4631	-0.5393	-1.3670	0.1478	-1.4662	1.1748	-1.2021	-0.4821	-1.6343	-1.4264	-1.0749	-1.7321	-1.0490
-1.7517	-2.0799	-0.4155	-2.5031	-1.9431	-0.8656	-0.4873	0.5824	-1.2214	0.6542	-1.0787	-1.0503	-1.4193	-1.3938	-1.2066	-1.6847	-1.8630
-0.6795	-1.3591	-1.1564	-1.2966	-0.8322	-1.0267	-1.3558	-0.8058	-1.1109	-0.8568	-1.2947	-1.3868	-1.5272	-1.3089	-1.3399	-1.2149	-0.2656
-0.2985	-0.6714	-1.3331	-1.4434	-0.8556	-1.1915	-1.3960	-1.0579	-1.0595	-0.9887	-1.2111	-0.9421	-1.1611	-1.0720	-1.0716	-1.3222	0.0706
-1.4394	-1.0135	-0.9964	-0.9829	-0.7216	-1.0175	-1.8891	-1.2589	-1.2793	-1.5241	-1.8120	-1.0194	-1.1720	-1.9202	-1.5066	-1.3975	-0.3112
-1.5326	-0.6492	-0.7460	-0.8843	-0.5189	0.6830	-1.2188	-1.5653	-1.3633	-1.4434	-1.7275	-1.7149	-1.1331	-1.9191	-1.7040	-1.5223	-1.4904
-1.2090	-1.0531	-0.5196	-1.1001	-0.3880	1.1002	-1.3323	-1.4543	-1.2610	-1.3848	-1.6312	-1.6815	-0.9220	-1.8676	-1.5001	-1.4062	-1.1859
-0.3459	-1.4037	-1.0797	-2.3803	-1.2781	0.0899	-1.8276	-1.5296	-0.8857	-1.4987	-1.7983	-1.9133	-1.3719	-1.9822	-1.8798	-1.2319	-0.2836
-1.6117	-1.0756	0.3161	-0.7334	-0.0173	0.7390	-1.2766	-1.0486	-1.1050	-1.4106	-1.2902	-1.2694	-1.0004	-1.9827	-1.4779	-1.5146	-1.5615
-1.4359	-1.0437	-0.1187	-0.3243	-0.0335	-0.3675	-1.4412	-0.9919	-0.7251	-1.9109	-1.8257	-1.8285	-0.3305	-2.2251	-1.8245	-1.2214	-1.4487
0.7792	-1.3352	-1.4743	-1.3510	-1.2656	-1.1261	-1.2764	-1.0998	-1.2124	-1.2142	-1.2098	-2.0535	-1.0667	-0.9414	-1.4340	-0.7847	-0.7983
-1.2574	-1.4191	-1.6999	-1.4304	-1.5467	-1.3419	-0.3331	0.4600	-1.4742	-0.5863	-0.2305	-0.3819	-1.1206	-0.4054	-0.2633	-1.1332	-0.2862
-1.2044	-1.2520	-1.8645	-1.5161	-1.3507	-1.2829	-0.2195	0.2038	-1.3706	-0.3684	0.2089	-0.7210	-1.5695	0.7107	0.3281	-1.0014	-0.5806
-0.0204	-0.5235	-1.4822	-1.1812	-0.7318	-0.7125	-1.2489	-1.2398	-1.1007	-1.1963	-1.4114	-1.2144	-1.1141	-0.3225	-0.3165	-0.7721	0.1079
-1.0982	-0.7698	-1.6082	-1.3392	-1.0827	-1.3416	-0.5066	0.3880	-1.4166	-0.5851	-0.4142	-0.0903	-1.4438	0.0687	-0.1923	-1.1070	-1.1500
-0.7566	-0.8737	-1.0889	-1.0650	-1.0720	-1.1207	-0.9332	-0.9093	-1.4370	-1.3419	-0.6807	-1.2586	-1.4261	-0.2821	-0.0348	-0.9176	-0.3494
-1.4189	-1.1408	-1.2809	-1.1753	-1.2544	-1.4380	0.3169	0.0497	-1.2384	-0.2413	-0.2367	-1.0047	-1.5386	0.9937	0.9717	-0.6278	-0.5480
-1.1622	-1.2471	-1.5841	-1.3066	-1.7560	-1.6381	0.0866	0.4526	-1.2766	-0.3764	-0.3022	-0.5616	-1.2793	0.5483	0.5347	-1.0406	-0.5531
-0.1566	-1.4125	-0.8751	-1.2190	-1.1276	-1.4067	-1.6174	-1.0600	-1.5476	-1.7144	-1.1933	-1.8673	-1.3172	-1.5658	-1.3429	-0.9674	-0.7359
-0.8067	0.4122	0.7690	-1.7666	-0.7421	-0.9948	-0.8317	-0.8832	-0.9863	-1.4137	-1.6990	-1.0101	-0.8263	-1.9741	-1.5257	-1.3414	-1.1531
-1.1688	0.8520	0.1546	-0.6473	-0.0785	-0.3680	-0.5443	-0.8529	-0.8904	-2.1115	-1.4702	-1.5663	-0.6506	-1.7371	-1.7969	-1.3858	-1.1761
-0.6821	0.9929	0.4349	-0.6824	0.1758	0.0412	-0.6568	-0.8684	-1.1859	-1.7496	-1.6606	-1.4162	-0.8220	-1.9629	-1.6654	-1.2975	-1.0606
-1.5732	0.9867	0.7967	-0.5953	0.4365	0.0576	-0.7140	-0.6815	-0.7644	-1.9317	-1.7114	-1.7643	-0.3391	-1.5897	-1.5322	-1.1427	-1.3202
-0.2071	0.5289	0.1779	-2.0189	-0.8943	-1.0380	-1.0049	-0.8359	-0.9830	-1.7643	-1.5163	-0.8931	-1.0055	-1.8907	-1.7139	-1.3562	0.0139
-0.3787	0.3059	0.6998	-1.8925	-1.0580	-0.7294	-0.5697	-1.3019	-0.9895	-1.5735	-1.4106	-1.2072	-1.0785	-1.4162	-1.5917	-1.1750	-0.9617
-1.3830	-2.0512	0.1146	-2.0803	-0.8027	-0.6725	-0.5997	-1.0378	-0.2771	-1.3973	-1.0381	-1.1735	-0.8509	-1.4593	-1.8360	-1.1739	-1.0461
-1.5296	0.3820	-0.1366	-2.1452	-0.7717	-0.8792	-0.9861	0.6294	-1.1060	-1.0480	-0.9283	-0.2108	-0.9136	-1.0128	-1.2050	-1.2876	-1.1641
-0.3982	-1.1609	-0.8771	-1.6405	-0.9097	-0.7680	-1.4324	-0.8006	-1.3978	-1.2627	-1.1470	-1.2703	-1.5237	-1.2829	-0.8740	-1.2358	-0.7077
-0.3811	-1.0789	-1.0407	-2.2055	-0.9396	-0.8441	-1.3835	-0.5726	-1.1996	-1.1680	-0.4783	-1.6257	-1.5401	-1.1561	-0.7222	-1.1953	-0.4402
-0.9125	-1.1273	-1.5187	-1.5635	-1.4473	-0.9860	-1.1256	0.1921	-1.3928	-0.7913	-1.0942	1.0573	-1.3383	-1.1563	-1.1110	-1.9065	-0.7787
-0.9966	-1.4408	-1.2025	-1.7106	-1.4232	-1.2972	-1.3181	-0.3602	-0.5206	-1.0359	-1.0990	-0.1475	-1.6131	-1.0518	-0.9547	-1.9029	-1.7445
-0.7594	-1.0324	-0.7674	-1.8418	-0.9186	-0.5854	-1.4966	-0.9935	-1.2992	-1.1546	-1.0194	-1.3451	-1.4501	-1.5775	-1.0669	-1.6974	-1.0401
-0.0308	-1.5673	-1.1149	-1.7751	-0.8694	-0.9606	-1.3967	-0.8270	-1.0376	-1.3355	-1.6752	-1.8839	-1.7647	-1.5566	-1.1229	-1.4628	-0.5389
-0.8005	-1.1911	-0.7135	-1.3740	-0.8278	-1.0114	-1.4085	-1.0335	-1.1739	-1.4659	-1.6755	-1.6731	-1.9103	-1.9630	-1.2939	-1.5095	-0.8663
-1.6633	-1.5033	-1.5427	-1.8081	-0.8972	-1.1436	-0.9644	0.5867	-1.1737	-0.2535	-0.8331	-0.6736	-1.5831	-1.1902	-0.5265	-1.3590	-0.7419
-0.5840	-1.0412	-1.3089	-1.4122	-1.2887	-1.0620	-0.8065	0.5815	-1.2774	-0.3068	-0.9168	-0.5535	-1.2184	-0.7398	-0.9455	-1.3712	-1.5159
0.6545	-1.1675	-0.8920	-1.1755	-1.0744	-1.2610	-1.6838	-0.4429	-1.2165	-1.7352	-1.2559	-1.0291	-1.2342	-1.3308	-1.5330	-1.1429	-0.6511
-1.0711	-0.7890	-0.3471	-1.1821	-0.9848	-1.2065	-1.5593	-1.0550	-0.0594	-1.5856	-1.1809	-1.1545	-1.3116	-1.2963	-1.4278	-1.4122	-0.5565
-1.0537	-0.9192	-0.6546	0.5438	-0.1960	-0.4257	-1.1260	-1.1549	-0.9461	-1.1505	-1.3452	-1.7734	-0.2359	-1.1773	-1.3952	-1.1023	-1.7873
-1.6429	-1.0716	-0.9510	-1.7594	-1.0434	-1.3254	-1.0396	-1.1777	-0.8085	-1.5035	-0.8617	-1.5085	-0.9585	-1.2365	-1.4091	-1.0941	0.9178
-1.4632	-1.4458	-0.8265	-1.7802	-1.0397	-1.0837	-1.1529	-1.4055	-0.5587	-1.4141	-0.8884	-1.8277	-1.2271	-1.0223	-1.1778	-1.3806	1.6448
-1.3020	-1.5185	-0.8641	-1.4475	-0.9484	-0.8389	-0.9273	0.1574	-1.5517	-0.1415	-1.1153	-1.1732	-1.4978	-1.1432	-0.9842	-1.6727	-1.4544
-0.8824	-1.1835	-0.8917	-1.4760	-0.4848	-0.9051	-1.6323	-1.1049	-1.3727	-1.1590	-1.5308	-1.3010	-1.1932	-1.6904	-1.4909	-1.1720	-1.2688
-1.5231	-1.3814	-0.9669	-1.5564	-1.0656	-0.9238	-1.0721	0.3234	-1.6161	-0.6959	-0.6501	-0.6642	-1.1479	-1.1354	-0.9186	-1.1270	-1.3397
-1.5002	-1.1883	-1.0481	-1.6611	-1.0906	-1.3459	-0.8866	0.4355	-1.3142	-0.7902	-0.4786	-1.0193	-1.7842	-1.2603	-0.7471	-1.6739	-0.5981
-1.7091	-1.4171	-0.9355	-1.6668	-1.1214	-1.2815	-1.0771	0.1090	-1.2572	-0.8231	-0.5159	-1.3132	-1.2988	-1.0093	-0.8303	-1.5753	-0.6234
-1.7907	-1.2163	-1.0901	-1.5880	-1.3134	-1.1009	-0.9535	0.3525	-1.5084	-0.6409	-0.6959	-0.8695	-1.3949	-0.7760	-0.9491	-1.3010	-0.9905
-1.0587	-1.3813	-1.4099	-1.7427	-0.7044	-0.7714	-0.7542	0.7031	-1.5239	-0.7186	-0.6543	-0.8824	-1.3698	-0.7910	-0.7913	-1.4013	-1.2081
-0.4888	-1.4094	-1.0323	-1.7587	-1.4494	-1.4902	-0.6015	0.7754	-1.6992	-0.5152	-0.3351	-0.8363	-1.7332	-1.0135	-0.7350	-1.4706	-1.0074
-0.3789	-1.4511	-1.2559	-1.6080	-0.8415	-1.4276	-0.8095	0.5289	-1.5585	-0.7212	-0.7035	-0.7695	-1.5610	-0.8346	-0.4256	-1.4342	-1.6000
-0.8269	-1.9611	-0.7347	-1.4972	-1.2025	-1.1313	-0.6298	0.7254	-1.5293	-0.8412	-0.6911	-0.9025	-1.2540	-0.6912	-1.0219	-1.7093	-1.4404
-1.5627	-0.8931	-1.0492	-1.5484	-0.9598	-0.9851	-0.5745	0.3689	-1.4691	-0.6928	-0.7489	-0.7986	-1.2640	-0.5588	-0.6703	-1.3832	-1.7562
-1.2147	-1.0403	-0.3733	-2.0533	-0.6629	-0.8787	-1.5536	-1.0558	-0.2087	-2.0737	-1.6288	-1.6501	-1.5753	-2.2675	-1.8132	-1.2126	-0.6191
-0.6304	-1.0236	-0.5056	-1.7579	-1.1366	-1.3369	-1.3663	-0.8942	0.3067	-2.0123	-1.2899	-1.4925	-1.1329	-1.3838	-1.1894	-1.2843	-0.1799
-0.6990	-0.9638	-0.8108	-1.4062	-1.1336	-1.4107	-1.4515	-0.7523	-0.3625	-1.8031	-1.2274	-1.6039	-1.1874	-2.2918	-1.7945	-1.2463	-0.0773
-0.0091	-1.1441	-0.5790	-1.7659	-1.2857	-1.6386	-1.0089	-1.0921	0.0077	-1.7709	-1.4900	-1.3006	-1.4106	-2.2194	-1.6695	-1.6779	-0.7196
-0.8222	-0.7711	-0.0580	-0.2347	-0.3113	-0.5919	-1.5755	-0.8502	-0.0124	-1.9780	-1.3629	-0.9621	-0.6722	-2.2120	-1.5999	-1.7111	-1.1048
-1.1823	-1.1623	0.1867	-0.3582	-0.4124	-0.7373	-1.5075	-1.0086	-0.0703	-2.1775	-1.2900	-1.0403	-0.4025	-2.2727	-1.6756	-1.1356	-1.1525
-0.8099	-1.1514	-0.2953	-1.8383	-1.2096	-1.0784	-1.5857	-1.0471	0.8897	-2.0174	-1.1830	-1.3001	-1.5727	-1.9785	-1.7269	-1.4261	-0.5741
0.1285	-1.3086	-0.2083	-1.6507	-1.3852	-1.4848	-1.6951	-1.2097	-0.0216	-2.3718	-1.6644	-1.3722	-1.1812	-2.0414	-1.7634	-0.8059	-0.4161
-0.1658	-1.6383	-0.4700	-1.5702	-1.3887	-1.7854	-1.0079	-0.8016	0.1302	-2.0696	-1.4502	-1.3663	-0.8026	-1.8650	-1.8931	-1.2215	-0.4863
0.1377	-1.1838	-0.6787	-1.7007	-1.1601	-1.4806	-1.5425	-0.8843	0.2198	-1.5299	-1.4576	-0.8068	-1.1015	-1.8379	-1.6845	-1.2089	-0.7812
-1.2333	-1.3270	-0.4875	-2.0914	-1.0673	-0.9880	-1.3447	-0.8461	0.1665	-1.7652	-1.6486	-1.4407	-1.5506	-2.2274	-1.3865	-1.1702	0.0013
-1.4990	-0.8384	-0.3195	-0.8731	-0.2767	-0.9215	-1.3900	-1.2827	-0.8208	-1.5552	-0.7254	-1.8862	-0.9023	-1.8668	-1.4858	-1.3885	-0.0517
-0.1149	-0.4250	-1.2470	-1.2803	-0.6576	-1.2438	-1.8765	-0.9884	-1.0072	-1.4375	-1.3062	-1.1343	-1.8234	-1.5751	-1.3865	-0.9065	-0.7911
-0.6093	-0.8530	-0.3290	-1.2296	-1.1041	-0.9180	-1.9580	-0.8470	-1.1263	-1.3540	-1.3926	-1.0742	-1.3862	-1.7390	-1.8406	-1.3112	-0.9038
-0.8880	-1.0993	-0.3604	-1.1012	-0.9353	-1.1249	-1.4584	-1.0787	-1.0117	-1.5623	-0.9975	-1.4933	-1.4368	-1.2655	-1.6892	-1.3265	-0.9821
-1.3020	-0.9272	-0.9751	-0.0075	-0.5430	-0.1962	-1.5965	-1.1763	-1.3812	-1.6202	-1.2692	-1.3969	-0.8411	-1.5614	-1.3515	-1.3142	-0.7085
-1.1950	-1.1277	-1.3344	-1.6175	-0.4249	-0.6605	-0.1803	0.3419	-1.6013	-0.5678	-0.4656	-0.4286	-1.4631	-0.5483	-0.8064	-1.4736	-1.1307
-0.0497	-1.1476	-1.3707	-1.6139	-0.6773	-0.7002	-0.9319	-0.4030	-1.3375	-0.9430	-0.4523	-1.5749	-1.3127	-0.8889	-0.8839	-0.9351	-0.6637
-0.3314	-1.2748	-1.0101	-1.4927	-0.6421	-0.7768	-1.1430	-0.1439	-1.3416	-1.1934	-0.7826	-1.5078	-1.4783	-1.0281	-0.9677	-1.2979	-0.7003
-0.6052	-1.4926	-1.4682	-1.5621	-0.8227	-1.1707	-0.4926	0.1797	-1.6485	-0.7529	-0.3492	-0.8525	-1.6050	-0.3600	-0.4279	-1.5995	-1.3539
0.2815	-0.9500	-1.3743	-1.3645	-0.8767	-1.2272	-0.9966	-1.0114	-0.6470	-1.0647	-0.9728	-1.2999	-1.7029	-0.9256	-0.6943	-1.1239	-0.6969
-0.0304	-0.9679	-1.1332	-1.6027	-0.7986	-1.0161	-0.3866	-0.8239	-1.0605	-0.9762	-0.3624	-1.1722	-1.3564	-0.6996	-0.6944	-1.2810	-1.1661
-0.4070	-0.8654	-0.7502	-0.6348	-0.7044	-0.8795	-0.6965	-1.3950	-1.0715	-1.4551	-1.2494	-1.5946	-1.3215	-1.2499	-1.6565	-0.9172	-0.3817
-0.0881	-0.9615	-1.1673	-0.9760	-0.4971	-0.5964	-1.4716	-1.0906	-0.6724	-0.8050	-1.0748	-1.5271	-1.2769	-1.2469	-1.7882	-0.7147	-0.9844
-0.6620	-1.7037	-1.3460	-1.1485	-0.9925	-1.2128	-0.9388	-1.1722	-1.2207	-1.2554	-0.4615	-1.5947	-1.1058	-0.6920	-0.9023	-0.4421	1.0470
-0.5966	-1.2337	-1.2312	-1.0739	-1.0256	-1.2196	-1.1247	-0.9532	-0.9608	-1.4983	-0.7320	-0.8268	-1.2782	-1.0689	-1.1282	-0.4714	0.9785
-0.9830	-0.9604	-0.7916	-2.1268	-0.4187	-0.9778	-1.7592	-0.7766	-0.9351	-1.5045	-1.6394	-1.5352	-1.3304	-2.1401	-1.2776	-1.7659	-0.8431
-1.4254	-0.8760	-0.3923	-0.4452	-0.1829	-0.2501	-1.6464	-1.1029	-1.0279	-1.9576	-1.4393	-1.7021	-0.8282	-1.5949	-1.3226	-1.4686	-0.5183
-1.5177	-0.3461	-0.2558	-0.5571	0.3138	-0.3118	-1.7274	-1.2396	-0.8720	-2.0374	-1.5910	-1.3844	-0.8770	-2.1482	-1.7216	-1.5751	0.0744
-0.6323	-1.2402	-1.3068	-1.8866	-1.0827	-1.5633	-1.4746	-1.2150	0.3076	-1.9138	-1.5375	-1.6551	-1.4539	-2.0856	-1.5426	-1.2855	0.2314
-1.0170	-0.6429	-0.9162	-0.6019	0.2705	-0.4026	-1.4193	-1.5697	-1.0219	-1.8321	-1.1665	-1.8421	-1.0558	-1.9434	-1.6283	-1.5309	-0.4493
-0.9571	-0.4217	-0.8952	-0.2694	-0.1017	-0.7289	-1.2539	-1.4965	-1.1553	-1.6352	-1.4357	-1.6175	-1.3622	-1.8553	-1.6799	-1.5121	-0.0249
-0.7657	-1.4712	-0.6537	-1.1000	-0.8826	-1.3457	-1.1706	-1.2054	-1.0757	-1.7421	-1.1251	-1.1947	-1.1907	-1.2233	-1.3001	-1.2740	1.1414
0.7343	-0.9429	-1.4176	-1.2417	-0.8296	-0.9666	-1.7643	-0.9077	-1.0327	-1.3299	-1.3078	-1.1577	-1.0893	-1.4579	-1.7180	-1.2120	-0.8005
-0.9876	0.0244	-0.8075	0.0346	-0.3237	0.0109	-1.7185	-0.9283	-1.1803	-1.0927	-1.4253	-0.9265	-0.6953	-1.1612	-1.6659	-1.2818	-0.8748
-0.9121	-0.7488	-0.7705	-0.0298	0.1324	-0.2388	-0.9484	-1.0000	-1.3790	-1.4589	-0.9550	-1.0520	-0.8034	-1.4035	-1.5857	-1.2188	-1.0772
-0.2386	-0.6615	-1.0420	-1.6014	-0.8839	-0.6582	0.1325	-1.0922	-1.1625	-1.1420	-0.6933	-1.4166	-1.4468	-0.5587	-0.7993	-1.1719	-1.4021
-0.1681	-1.0553	-1.0009	-1.3750	-0.7157	-1.3490	-0.3350	-0.8890	-1.3868	-1.1095	-0.8420	-1.0749	-1.6225	-0.5373	-0.8435	-1.0497	-0.7379
-0.5729	-1.1474	-1.7211	-1.5384	-1.4221	-1.4737	0.0262	0.0155	-1.3604	-0.3939	-0.2487	-0.0141	-1.2805	-0.3001	-0.3934	-1.2414	-1.6351
-0.1863	-1.1913	-1.5479	-1.5943	-0.9571	-1.1744	-0.0596	-1.1114	-1.0571	-1.2806	-0.5621	-1.3502	-1.3899	-0.5743	-0.8068	-0.9001	-0.3990
-0.5362	-1.3152	-1.3533	-1.3019	-0.9173	-0.6851	-0.1356	-0.9388	-1.1089	-1.2560	-0.7082	-1.6454	-1.6662	-0.6837	-0.6405	-1.3524	0.3387
0.1406	-0.8130	-1.1540	-1.3618	-0.9585	-1.3236	-0.3558	-1.0312	-1.0386	-1.2962	-0.6119	-1.1701	-1.6484	-0.9036	-0.6317	-1.1629	0.0949
-1.0575	-1.8687	-1.3996	-1.5568	-1.0334	-0.9625	-0.1259	0.2888	-1.6892	-0.5159	-0.1920	-1.0901	-1.4421	-0.2682	-0.3577	-1.3674	-0.6030
-1.4678	-1.5804	-1.2903	-1.6432	-1.3791	-1.7405	-1.1880	0.0488	-1.5728	-1.2785	-1.3488	-1.3125	-2.2298	-1.6945	-1.1946	-1.7392	-0.7649
-0.4239	-1.2980	-0.9804	-1.4620	-0.9905	-1.4021	-1.2163	-1.4229	-1.1528	-1.9294	-2.0238	-2.0166	-1.6125	-1.6510	-1.4182	-1.0409	-0.9875
-0.4097	-1.1936	-1.5161	-1.3374	-0.7714	-1.2241	-1.7933	-1.6615	-0.9388	-1.8974	-1.7824	-1.6702	-2.1450	-2.0844	-1.4087	-1.3370	-0.3223
-0.9808	-1.5524	-1.5218	-1.6665	-1.4748	-1.8002	-0.7042	0.2595	-1.6992	-0.8476	-1.0451	-1.3420	-2.0715	-1.5920	-0.9090	-1.5130	-1.0307
-0.9307	-1.7050	-1.8919	-1.1687	-0.8902	-1.8652	-1.3655	0.2591	-1.4453	-1.2260	-1.4714	-0.9426	-1.4931	-1.5062	-0.9235	-1.4539	-1.3803
-0.8281	-1.9920	-1.3847	-1.6901	-1.6058	-1.5623	-1.1533	0.2891	-1.2642	-1.1908	-1.4024	-1.3195	-1.7038	-1.4457	-1.4143	-1.5891	-1.4591
-1.5661	-1.6150	-1.8034	-1.7086	-1.0693	-1.3205	-1.0829	-0.4537	-1.2921	-0.9420	-1.2505	-1.3885	-1.7813	-1.5479	-0.8101	-1.5193	-0.9276
-1.2516	-1.6571	-1.6456	-1.6059	-1.4940	-1.7498	-0.9942	0.1297	-1.5115	-1.1489	-1.1693	-0.8429	-1.8055	-1.3934	-0.7227	-0.9000	-1.3839
-0.3677	-1.2565	-1.1135	-1.0805	-1.1491	-0.9937	-1.7714	-1.6179	-1.1057	-1.5832	-1.3691	-1.3096	-1.7384	-2.4029	-1.7170	-1.1873	-1.5078
-1.9127	-0.9513	-1.1878	-1.5979	-0.8529	-1.0179	-0.9961	-0.0564	-1.3244	-1.3113	-1.1310	-1.3325	-1.8887	-1.3289	-1.0441	-1.3043	-1.3014
-1.4879	-1.8028	-1.1190	-1.3579	-1.0893	-0.9926	-1.0988	-0.3119	-1.4657	-1.1298	-1.0653	-1.4266	-1.7594	-1.3462	-1.3379	-1.3336	-1.5437
-1.1093	-1.9405	-1.7808	-1.4944	-1.7753	-2.0268	-0.4534	-0.2525	-1.7104	-1.1429	-0.9992	-0.9459	-2.0273	-1.0416	-0.9993	-1.1590	-1.3902
-0.3031	-1.5674	-1.7904	-1.4474	-1.3770	-1.3857	-1.6619	-2.2845	-1.4685	-1.5312	-1.0737	-2.5594	-1.6981	-1.3700	-1.3953	-1.3617	-1.1315
-1.5131	-1.6133	-1.7553	-1.7191	-1.1835	-1.4123	-0.8212	-0.4574	-0.5956	-1.3316	-1.1648	-0.9405	-2.1562	-1.2093	-0.9541	-1.7934	-1.6099
-0.9793	-1.4973	-1.7180	-1.6817	-1.4362	-1.4880	-0.8648	-0.2983	-1.5690	-1.0512	0.6221	-0.7015	-2.2076	-1.3114	-0.6690	-1.9345	-1.8130
-1.1871	-1.7820	-1.3279	-1.3905	-1.6577	-1.3126	-1.2623	-0.4753	-1.6719	-1.3231	1.1145	-0.9523	-2.1758	-0.9994	-0.8347	-1.9008	-1.1831
-1.7882	-1.2246	-1.3777	-0.4610	-0.5594	-0.1965	-0.8430	-0.5014	-1.4857	-1.0771	-0.4295	-0.9583	-1.2894	-1.4960	-1.1254	-1.4306	-2.3098
-0.9916	-1.8575	-1.7615	-1.4219	-1.8596	-1.9323	-0.7242	-0.0916	-1.8018	-1.1245	-0.0908	-1.0415	-1.9945	-1.1820	-0.7243	-1.1372	-1.7237
-1.3350	-1.3797	-1.7425	-1.7235	-1.2365	-1.2387	-1.0778	-0.2232	-0.9951	-1.1744	-0.4245	-1.0665	-2.1581	-1.5739	-1.0884	-1.8935	-1.5226
-0.8687	-1.2478	-1.2722	-1.4716	-1.2695	-1.4339	-1.0278	0.6118	-1.6776	-0.5295	-0.6887	-0.3980	-1.1199	-0.9102	-0.8097	-1.5405	-1.1022
-1.3579	-0.2509	-0.1832	-0.2279	-0.0124	-0.1412	-1.5891	-0.7742	-1.0784	-1.2707	-1.4748	-1.3784	0.3477	-1.9933	-2.2380	-1.5267	-1.4553
-0.9592	-0.3462	-0.6113	0.0189	-0.1525	-0.1942	-1.6051	-1.0964	-1.1126	-1.6526	-1.6668	-1.8343	0.3230	-1.7487	-2.0633	-1.2111	-1.5914
-0.9106	-0.2588	-0.5665	-0.5650	0.6513	0.2368	-1.7085	-0.8632	-0.9798	-1.1401	-1.9486	-0.9965	0.1092	-1.7408	-1.5643	-1.4155	-1.1198
-0.9261	-0.3140	-0.3336	-0.6316	0.0467	0.1039	-1.5672	-0.7020	-0.8424	-1.4753	-1.7650	-1.3078	0.2591	-1.6479	-1.6144	-1.1520	-1.3031
-0.6470	-0.4164	-0.5127	-0.7344	-0.1881	0.1427	-1.8571	-1.1640	-1.0385	-1.4574	-1.5679	-1.2899	0.8422	-1.3919	-1.6808	-1.3188	-1.1803
-1.2283	-0.2720	-0.9321	-0.3538	-0.3743	-0.0942	-1.7894	-1.1900	-0.8227	-1.6541	-1.6640	-1.6893	0.4436	-1.4129	-1.6162	-1.2438	-0.9387
-1.3323	-0.9344	-0.7080	-1.4288	-0.6723	-1.0979	-1.3680	-0.6031	-0.6047	-1.1786	-1.2750	-1.7434	-0.0254	-1.6808	-2.0849	-1.2984	0.2039
-1.8307	-1.9830	-2.0014	-1.1056	-2.6214	-2.1668	-1.2017	0.1065	-1.2794	-1.0955	-1.1169	0.2430	-1.3862	-1.3541	-0.8699	-1.6143	-1.3266
-1.7532	-1.6124	-1.3993	-1.2842	-1.6213	-1.2410	-1.8748	-1.2060	-1.1532	-1.9422	-1.8530	-0.6687	-0.9375	-1.9903	-1.6110	-1.0957	-1.3263
-1.0232	-1.6079	-1.6447	-1.1244	-1.8233	-1.4976	-1.7485	-1.6574	-1.0069	-2.0033	-1.7904	-0.7633	-1.3466	-2.0059	-1.7251	-0.6626	-0.0819
-1.4711	-1.2777	-0.7066	-1.2754	-1.3648	-1.2597	-0.9671	0.0048	-1.7314	-1.1164	-0.4846	-0.9282	-2.1676	-0.4856	-0.6760	-1.1098	-0.6339
-1.0937	-1.5757	-0.6350	-0.0177	-0.4548	-0.8898	-1.1531	-1.3258	-1.1577	-1.2636	-1.5864	-1.3394	-0.1264	-1.4203	-1.3858	-0.1120	-1.5274
-0.7421	-1.0309	-0.9576	-0.0893	-0.0773	-0.3665	-1.5469	-0.8799	-1.2298	-1.1090	-1.3896	-1.3767	-0.3461	-1.3407	-1.5090	-0.0819	-1.1092
-1.4281	-0.9308	-0.4260	-0.0420	0.2978	-0.1515	-1.6392	-1.2478	-1.0553	-1.5235	-1.4006	-1.4211	-0.1997	-1.4399	-1.6839	-0.2673	-1.3504
-0.9617	-1.3048	-1.0830	-1.5003	-0.9948	-1.3037	-1.6817	-1.2440	-0.7509	-1.3080	-1.1943	-1.3569	-0.7414	-1.2546	-1.1045	-0.8924	0.0496
-0.1035	-1.0056	-0.6656	-1.5014	-1.2207	-1.0348	-1.7381	-1.0739	-1.4136	-1.5314	-0.9592	-1.4898	-1.5061	-1.3436	-1.4027	-1.3347	-0.2458
-0.2496	-0.5818	-0.1451	-1.2037	-0.7270	-0.9639	-1.9535	-1.1352	-1.0365	-1.4201	-1.2282	-1.1211	-1.7043	-1.3560	-1.4030	-1.2807	-0.8497
0.5052	-1.0949	-1.0121	-1.6949	-1.0780	-1.3883	-1.6831	-0.9055	-1.2509	-1.0603	-1.4982	-1.6277	-1.6191	-1.2347	-1.5771	-1.4596	-0.1062
-0.5785	-1.2419	-1.5205	-1.1088	-0.8953	-1.1524	-1.0765	0.3585	-1.2746	-0.8059	-1.0252	-0.2280	-1.3736	-0.5875	-0.7777	-1.4615	-1.5424
-1.2846	-1.3683	-1.4159	-1.0953	-1.4263	-1.2948	0.0676	0.4723	-1.4947	-0.9097	-0.5616	-0.6229	-1.2872	0.0003	-0.4894	-1.1648	-1.3404
-1.4807	-1.0466	-1.5851	-1.1711	-0.9889	-1.2800	-0.3528	0.3837	-0.6349	-0.5890	-0.3369	-1.0443	-1.8565	-0.1696	-0.3144	-1.1965	-1.5215
-1.0710	-1.6247	-1.6469	-1.8944	-1.3842	-0.8503	-0.9804	-0.8330	-1.3305	-1.5494	-1.0982	-1.3247	-1.8522	-0.7621	-0.5736	-1.5196	-1.1568
-1.2205	-1.7631	-2.2760	-1.4960	-1.2585	-1.4565	-0.7411	-0.8674	-1.7192	-1.1035	-1.3456	-1.0367	-1.4249	-1.4429	-1.0146	-1.4694	-1.6364
-0.7281	-1.1871	-0.9995	-1.3523	-1.1108	-1.0940	-0.2996	0.3085	-1.2880	-0.7185	-0.4751	-0.4065	-1.8246	-0.5973	-0.7098	-1.4368	-1.7772
-1.0343	-1.2752	-1.1060	-1.3563	-1.1566	-1.2450	-0.5535	0.6059	-0.6306	-0.7038	-0.8137	-0.3083	-1.7504	-0.2520	-0.4986	-1.3388	-1.8021
-0.6888	-0.8525	-0.9579	-1.0762	-0.6888	-0.7035	-1.0296	-0.7170	-1.1593	-1.1937	-0.6159	-1.4656	-1.0368	-0.5417	-0.6431	-1.3127	-0.5512
-0.1657	-1.3689	-1.1650	-1.2595	-1.1354	-0.7692	-1.3971	-0.7919	-1.3400	-0.9272	-1.1807	-1.6130	-1.5794	-0.8535	-1.2232	-1.4543	-0.4819
-0.1503	-0.7981	-1.0655	-1.2680	-1.0602	-0.9913	-1.4558	-0.8635	-1.1748	-1.3136	-1.1044	-1.0950	-1.6961	-1.2603	-1.4103	-1.4089	0.1721
-0.1583	-1.3345	-1.3240	-0.8302	-1.1073	-1.0783	-1.5766	-1.2941	-0.3531	-1.2299	-1.2453	-1.6859	-1.3831	-1.4409	-0.7858	-1.0694	-1.0527
0.3600	-1.0964	-1.1030	-1.3562	-1.3205	-0.6515	-1.2131	-1.0678	-1.2019	-0.8715	-1.1648	-1.2718	-1.6015	-1.4049	-1.4759	-1.3921	-0.2285
-0.0680	-1.3042	-0.6340	-1.3740	-1.0337	-0.8695	-1.2213	-1.0699	-1.3639	-1.4404	-1.4045	-1.8572	-1.8078	-1.1302	-1.1031	-0.9938	-1.0724
-1.6004	-1.7725	-0.6571	-1.1822	-1.4054	-1.2385	-1.3409	-1.0742	-1.3393	-1.5469	-1.5349	-1.2813	-1.8537	-2.0257	-1.2457	-1.1279	1.0113
-1.4279	-1.1874	-0.9979	-1.6255	-0.9357	-1.0126	-1.5853	-0.9344	-0.1274	-1.4941	-1.1156	-1.4334	-1.8464	-2.0232	-1.1078	-1.2007	-0.2603
-0.7843	-1.3265	-0.9282	-1.2089	-0.9979	-1.1552	-1.5386	-1.1432	-0.8826	-1.4230	-1.0398	-1.2176	-0.7115	-1.0339	-1.1882	-1.1216	0.9383
-1.7647	-1.0426	-0.3059	-0.8979	-0.7896	-1.0333	-1.0618	-1.1582	-0.6882	-1.5468	-1.8606	-1.5400	-1.2214	-1.2850	-1.3176	-0.9430	0.9472
-0.7738	-1.1459	-0.6880	-1.3461	-1.0961	-1.4894	-1.2596	-1.2783	-0.8689	-1.4191	-1.5414	-1.2950	-1.1572	-1.5040	-0.7883	-1.0330	0.9664
-1.1114	-1.6623	-1.8195	-1.3466	-1.7853	-1.7894	-0.7838	-0.2148	-1.7934	-1.2017	-1.0166	-1.0234	-1.9396	-1.1847	-1.0008	-1.0321	-1.7176
-1.3158	-1.6892	-1.8395	-1.3352	-1.8268	-1.8119	-0.3684	-0.4796	-1.7810	-1.1985	-1.1229	-0.7812	-2.1652	-0.9227	-0.8013	-1.2111	-1.4387
-1.5532	-1.4660	-2.0034	-1.6743	-1.1654	-1.3215	-0.7686	-0.6941	-0.5458	-1.3416	-1.0723	-0.6353	-2.0616	-1.0856	-0.6726	-1.7303	-1.8313
-1.5738	-1.4253	-1.7172	-1.9585	-1.3291	-1.4312	-1.3861	-0.8215	-1.5305	-0.7175	-1.5790	-1.5080	-1.9810	-1.0220	-1.1675	-1.2191	-1.8905
-1.7440	-0.7317	-1.6989	-1.7875	-1.1731	-1.5425	-1.3345	-0.8200	-1.4949	-1.4748	-1.1460	-1.5166	-2.0483	-1.5555	-1.0843	-1.6911	-0.5426
-1.7276	-1.3884	-1.4096	-1.8938	-1.5009	-1.4426	-1.4102	-0.5377	-1.5393	-1.3813	-0.8669	-1.0425	-1.8548	-1.0470	-1.2584	-1.5139	-1.4470
-1.9169	-0.6534	-0.8078	-0.5978	-0.5255	0.2591	-1.5564	-0.9787	-1.5389	-0.7367	-1.2931	-1.0761	-1.2588	-1.5389	-1.5539	-1.6035	-1.8804
-2.0542	-1.2295	-1.7061	-1.8848	-1.3756	-1.3350	-1.0113	-0.0963	-1.5866	-1.1694	-1.5976	-0.7440	-1.9496	-1.2232	-1.3658	-1.2366	-1.6833
-1.7193	-1.8378	-1.4619	-1.5659	-1.0933	-1.6258	-1.2695	-0.5215	-1.5480	-1.3933	-1.6333	-1.2971	-1.7465	-1.5079	-1.5889	-1.3834	-1.5521
-1.3130	-1.4386	-1.6699	-1.5840	-1.3329	-1.3239	-1.4229	-0.6302	-1.4954	-1.6459	-1.5796	-1.5131	-1.7416	-1.3921	-1.7149	-1.3194	-1.9631
-1.8667	-1.6294	-1.4174	-1.7299	-1.5297	-1.4495	-0.9678	-0.3512	-1.4986	-1.5594	-1.3651	-1.3878	-1.4703	-1.0407	-1.4234	-1.0511	-1.7844
-1.5706	-1.3222	-1.5232	-1.6554	-1.0983	-0.6722	-1.4929	-0.7630	-1.6178	-1.4964	-1.5833	-0.9648	-1.3503	-1.3445	-1.3921	-1.3090	-1.7335
-1.4098	-1.7749	-0.8476	-1.6386	-1.7330	-1.6319	-1.1884	-0.5057	-1.6357	-1.0109	-1.1915	-1.1982	-1.9270	-1.2736	-1.3100	-1.2885	-1.0448
-1.0241	-2.0773	-0.9952	-1.3616	-1.5945	-1.6140	-1.2157	-0.2867	-1.5315	-0.8281	-1.7129	-1.2009	-1.9451	-1.6559	-1.2549	-1.5501	-1.2688
-1.0905	-1.5695	-1.6042	-2.0562	-1.0128	-1.2721	-0.9993	-0.0837	-1.6788	-1.2306	-1.4785	-1.1637	-1.6615	-1.4583	-1.3600	-1.0727	-1.1760
-1.5152	-0.1682	-0.5675	-0.4979	0.5837	0.2090	-1.7062	-1.1751	-1.1875	-1.3568	-1.1890	-1.3936	-0.9214	-1.5867	-1.2032	-1.5314	-1.3018
-1.6604	-0.4748	-1.0751	-0.1009	0.4017	0.1979	-1.3812	-1.5581	-1.3016	-1.6020	-1.7246	-1.3530	-1.2118	-1.3391	-1.2940	-1.1017	-1.0483
-1.1419	-1.4938	-1.5054	-1.8370	-1.5973	-1.8315	-0.8333	-1.3236	-1.6174	-0.9544	-1.1377	-1.3556	-1.8257	-1.6392	-1.0756	-1.6148	-0.8625
-1.1263	-1.6464	-1.8754	-1.4856	-1.0127	-1.8966	-1.4947	-1.2489	-1.3635	-1.3329	-1.5641	-0.9562	-1.2473	-1.5535	-1.0901	-1.5527	-1.3523
-1.0625	-1.9335	-1.3683	-1.5732	-1.7284	-1.5937	-1.1769	-0.7990	-1.1824	-1.2977	-1.4720	-1.3330	-1.4580	-1.4929	-1.5808	-1.6090	-1.3118
-1.4667	-1.6559	-1.5957	-1.7369	-1.3802	-1.5800	-1.0698	0.8263	-1.2566	-1.2886	-1.5955	-1.1565	-1.5058	-1.3639	-1.2380	-1.2070	-0.7747
-1.4767	-1.5098	-1.8026	-1.5212	-1.6805	-1.5976	-0.9047	0.3902	-1.5195	-1.2298	-1.1692	-0.9044	-1.2283	-1.5634	-1.1637	-1.5501	-0.8616
-1.1880	-1.7174	-1.6854	-1.5475	-1.5786	-1.7009	-1.1001	0.8503	-1.4954	-1.2095	-1.2851	-1.1571	-1.9114	-1.5891	-0.9244	-1.4023	-1.9537
-1.7732	-1.3215	-1.5817	-1.9415	-1.1362	-1.2033	-0.6580	0.7084	-1.3127	-1.5767	-1.2413	-0.8911	-1.4556	-1.5702	-1.2793	-1.4397	-1.6898
-1.5755	-1.7588	-1.9813	-1.6427	-0.6490	-0.7581	-0.9629	0.5329	-1.3423	-1.0830	-1.3192	-1.5393	-1.2218	-1.3901	-1.3094	-1.4872	-1.4894
-0.4439	-1.1949	-0.5889	-1.1945	-1.1003	-0.9949	-0.9910	-0.7887	-0.9466	-1.5734	-0.8608	-1.2150	-1.5408	-1.6461	-1.3000	-1.2540	-0.8057
-0.3377	-1.1585	-0.5172	-1.1035	-1.0196	-0.8383	-1.6886	-1.0595	-1.0923	-1.5295	-1.3245	-1.5604	-1.7342	-1.2351	-1.4053	-1.1112	-0.3158
-0.3263	-1.5205	-0.9364	-1.2949	-0.9201	-1.2778	-1.4402	-0.8720	-0.4669	-1.1373	-0.8567	-2.0522	-1.5564	-1.4865	-1.4283	-1.2296	-1.1841
-1.6770	-1.7306	-1.2966	-1.3609	-1.5899	-1.3179	-1.5901	-1.2814	-1.2574	-1.2870	-1.1025	-1.5728	-1.7736	-1.5708	-1.2650	-0.7803	1.1523
-1.7673	-1.6756	-1.1344	-1.0284	-1.2605	-0.9791	-1.6845	-0.9985	-1.2423	-1.4270	-1.4199	-0.9510	-1.8888	-1.6273	-1.4846	-1.1197	1.0351
0.8668	-1.4203	-0.8556	-1.1097	-1.2732	-1.4545	-1.5027	-1.1762	-1.2498	-1.2646	-1.2764	-1.2542	-1.5098	-1.6698	-1.3999	-1.5086	-1.4689
0.5567	-1.2641	-0.5335	-1.3215	-1.1538	-1.1700	-1.0444	-1.0436	-1.2171	-1.0064	-1.1351	-1.2519	-1.7228	-1.4684	-1.0939	-1.7035	-1.5858
-0.7032	-0.9209	-1.1292	-2.1483	-0.8130	-0.8882	-1.1922	-1.2561	-1.0226	-1.4250	-1.2053	-1.6489	-1.7211	-1.0962	-0.4187	-0.9575	0.9256
-0.8673	-1.5141	-0.4624	-2.0091	-1.1346	-0.6519	-0.9894	-0.6938	-0.7524	-0.9748	-0.6491	-1.7060	-1.9130	-1.0819	-0.9353	-1.4012	1.3470
-1.0093	-1.6695	-0.4417	-1.6861	-0.7270	-0.4640	-0.4737	-0.9554	-1.2037	-1.0123	-1.6190	-1.9357	-1.6538	-0.9430	-0.9047	-1.0731	1.0092
-1.1180	-1.5470	-1.3967	-2.3452	-1.2663	-0.9701	-0.0854	0.8716	-0.6423	-0.8633	-0.8124	-1.2752	-1.7213	-0.8653	-0.7263	-1.5329	-1.0070
-0.6013	-1.6139	-0.4017	-1.9144	-1.2721	-0.7725	-0.7917	-0.8179	-1.2026	-1.6609	-1.1174	-1.0642	-1.6243	-1.4811	-0.7053	-1.4059	0.7609
-1.3136	-1.8539	-1.7020	-1.7383	-1.1817	-1.1348	-1.2712	-0.8588	-1.4474	-1.0399	-1.7919	-0.9986	-1.5579	-1.3689	-1.2748	-1.4066	-0.5930
-1.3512	-1.6707	-1.8921	-1.7199	-1.1290	-1.1373	-0.6407	-0.8931	-1.5618	-1.2672	-1.4506	-1.0086	-1.6628	-1.3252	-1.1746	-1.3073	-1.3478
-1.6507	-1.9176	-2.0319	-1.6328	-1.0906	-1.2683	-1.0379	-0.6995	-1.5356	-1.3961	-0.9511	-1.1249	-1.2226	-1.6774	-1.3210	-1.5041	-1.0807
-1.5399	-1.5761	-1.4726	-1.7878	-1.1080	-1.1610	-0.9640	-0.7399	-1.5300	-1.1272	-1.4016	-1.0364	-1.7633	-1.4165	-0.9345	-1.2177	-1.4802
-1.3122	-1.6658	-1.2247	-1.6655	-1.5179	-1.3847	-0.9095	-0.9250	-1.5039	-0.6812	-1.0886	-0.8820	-1.3682	-1.4279	-1.2715	-1.7974	-2.0390
-0.6764	-1.3063	-1.3461	-1.3918	-0.6912	-0.7573	-1.8676	-2.1600	-1.2448	-2.1567	-2.1141	-1.7470	-2.0707	-2.1961	-1.7474	-1.2695	-1.5205
-1.1838	-1.2310	-2.1999	-1.7252	-0.9670	-0.6858	-0.7160	-0.7202	-1.4157	-1.0912	-1.0377	-0.2194	-1.9778	-0.7438	-0.8985	-1.2695	-1.7819
-1.1696	-1.4158	-1.8808	-1.1682	-1.4692	-1.3421	0.0813	-0.6998	-1.6112	-0.9208	-0.8492	-0.5574	-2.0753	0.1749	-0.9676	-1.1115	-1.3780
-1.4458	-1.1855	-2.1557	-1.8654	-0.8524	-1.1505	0.0608	-0.9434	-0.3945	-0.8426	-1.2638	-0.7062	-1.9142	-1.0946	-0.6701	-1.7075	-1.9150
-0.3766	-1.1662	-1.1148	-0.7985	-1.0622	-1.2430	-1.8783	-1.3998	-1.4499	-1.3685	-1.4402	-1.6132	-1.4165	-1.4296	-1.3470	-1.0740	-0.8467
-0.5571	-0.9377	0.2074	-0.6573	-1.1434	-1.0991	-1.5852	-1.2064	-0.9490	-1.7014	-1.1084	-1.2817	-1.6101	-1.5682	-1.3289	-1.1752	-1.3253
-1.0456	-1.1316	-0.7659	0.2275	-0.2804	-0.2258	-1.7549	-1.1571	-1.4318	-1.6206	-1.5601	-1.2498	-0.8166	-1.6004	-1.2945	-1.0369	-0.9531
0.1398	-1.2881	-1.2373	-0.8874	-0.8958	-1.3130	-1.5061	-1.3669	-1.2203	-1.9634	-1.6241	-1.4580	-1.2207	-1.9974	-1.5247	-1.0628	-0.7366
0.0111	-1.5860	-0.6907	-0.5231	-1.1497	-1.2485	-1.6087	-1.0621	-1.0464	-1.5297	-1.6838	-1.8655	-1.3827	-1.4766	-1.6263	-1.3591	-1.1241
-0.4520	-1.5062	-0.3590	-0.7369	-1.5453	-1.3936	-1.6892	-1.1794	-1.0195	-1.1276	-1.1621	-1.4749	-1.5268	-1.1859	-1.3327	-0.6658	-0.9167
-0.1529	-1.8850	-0.3622	-1.5818	-0.9025	-0.6124	-1.6557	-0.7793	-1.4044	-1.6864	-1.6203	-1.5042	-1.1420	-1.4449	-1.4818	-0.9626	-0.5918
-1.6693	-1.2100	-1.0093	-2.0912	-1.0932	-0.9301	-1.0060	-0.7006	-1.3546	-1.4865	-0.5905	-0.6779	-1.4980	-1.0366	-1.0275	-1.6413	-1.7571
-1.5060	-1.3129	-1.2981	-2.0299	-0.8661	-1.1359	-0.7642	-0.6895	-1.5050	-0.6419	-1.5138	-1.0232	-2.0838	-1.4479	-0.7261	-1.5211	-1.4615
-1.0883	-1.4391	-1.4712	-1.9011	-0.9883	-1.1825	-1.4949	-2.0840	-1.2611	-1.9662	-2.0361	-2.0017	-1.9366	-2.3159	-1.4788	-0.8423	-1.1888
-1.3472	-1.6383	-1.4836	-1.9173	-1.0275	-1.0251	-1.0120	-0.6634	-1.4714	-1.0369	-1.0808	-1.5020	-1.5067	-1.2830	-1.2661	-1.6963	-1.7664
-1.4485	-1.5123	-1.6931	-1.8851	-1.0883	-1.1143	-1.1209	-0.6903	-1.4950	-1.4712	-0.7852	-1.3459	-1.4672	-1.2034	-0.9659	-1.3457	-1.3593
-1.5775	-1.4366	-1.6751	-1.8697	-1.1666	-1.4540	-1.0427	-0.8912	-1.3043	-0.6872	-1.0847	-0.7332	-2.1476	-1.6696	-0.7378	-1.6741	-1.4842
-1.4469	-1.5886	-1.2367	-2.2207	-0.6907	-1.0147	-0.9777	-0.5834	-1.3959	-1.4901	-0.8258	-1.1852	-1.8130	-1.3707	-1.1605	-1.3733	-1.6709
-1.4364	-1.8819	-0.8376	-1.9179	-1.7624	-1.3278	-1.0322	-0.9122	-1.3964	-0.9501	-0.5788	-1.0200	-1.7165	-1.0368	-0.8762	-1.5248	-1.2361
-1.2427	-1.6647	-1.3287	-2.0287	-1.0843	-1.4144	-0.7102	-0.4769	-1.4486	-0.6806	-1.4802	-0.8613	-2.3421	-1.3175	-0.7585	-1.5573	-1.3431
-1.6521	-1.3328	-1.9503	-1.8307	-0.9653	-1.2604	-1.1280	-0.4959	-1.2708	-0.8662	-1.2546	-0.6389	-2.1481	-1.2122	-1.2442	-1.6060	-0.9767
-1.8457	-1.4005	-1.7279	-2.0256	-1.3348	-1.4202	-1.2861	-0.7592	-1.4704	-0.9217	-0.6517	-0.8359	-2.0668	-1.3842	-0.6359	-1.4837	-1.3033
-1.5046	-1.5242	-1.6901	-1.9970	-0.8457	-0.7690	-1.0690	-0.6936	-1.3753	-0.8977	-1.2173	-0.6656	-1.6266	-1.5527	-1.0116	-1.3853	-1.3760
-1.8606	-1.6270	-1.2873	-1.9361	-1.3791	-1.0901	-1.2235	-0.8121	-1.4849	-0.8791	-1.3587	-1.4494	-1.8899	-1.1466	-0.8815	-1.7582	-1.6525
-1.6180	-1.8535	-2.0989	-1.8057	-0.9020	-0.9678	-0.9197	-0.6848	-1.4094	-1.2805	-1.2606	-1.1308	-1.3886	-1.5072	-1.3636	-1.4373	-1.3186
-0.6409	-1.2417	-1.0310	-0.9600	-1.0499	-1.2485	-1.7698	-0.9920	-1.0105	-1.6329	-1.7538	-1.4797	-1.0432	-1.7826	-1.2170	-1.4526	-0.8100
1.1325	-1.1276	-1.6821	-0.9869	-1.3603	-1.2703	-1.2138	-0.9600	-1.2016	-1.6377	-1.2822	-1.4039	-0.9240	-1.3110	-1.5258	-1.2764	-1.0068
-1.6091	-1.6763	-1.6008	-1.4769	-1.1471	-1.4057	-0.4261	-0.6089	-1.2171	-0.8139	-0.6972	-0.5678	-1.7749	-0.3615	-0.8399	-1.3424	-1.7788
-1.1097	-1.4285	-1.8467	-1.6753	-0.7559	-0.8278	-0.6636	-0.7830	-0.6983	-1.1855	-1.0148	-0.7392	-1.8235	-1.0205	-0.9494	-1.7860	-1.5183
0.2975	-1.1259	-1.4860	-1.2107	-0.8935	-0.9444	-1.1352	-1.3745	-0.8757	-1.4090	-1.1089	-1.6162	-1.5430	-1.0878	-1.2120	-0.9669	-0.4200
-1.2279	-1.5734	-1.2606	-1.9687	-0.3506	-1.0593	-1.9600	-1.8692	-0.8662	-2.1450	-1.3742	-1.6129	-0.8431	-1.2175	-1.0480	-1.7487	0.6672
-1.5536	-1.7781	-0.7673	-1.5969	-0.6539	-1.5379	-1.7543	-2.0379	-1.0555	-1.9763	-1.6569	-1.2853	-0.8628	-1.5498	-1.4123	-1.6509	0.7784
-1.4344	-0.8173	-1.3361	-0.3476	-0.0937	-0.1829	-1.7047	-2.0016	-1.2104	-1.9177	-1.5183	-1.2722	-0.3164	-1.8044	-1.6341	-1.7449	-0.2941
-1.9969	-1.1521	-1.6879	0.1640	-0.1214	-0.1385	-1.5600	-2.1286	-1.2453	-1.8346	-1.9241	-1.2785	0.9348	-1.5947	-1.6425	-1.3558	-1.5710
-1.7701	-0.8865	-1.6763	0.1449	0.2325	-0.0328	-1.4242	-1.9333	-1.4692	-1.6658	-1.8290	-0.9046	0.2195	-1.6193	-1.2506	-1.6820	-1.3844
-1.8014	-0.8907	-1.2205	-0.0021	0.0149	-0.3750	-1.4848	-2.1748	-1.3779	-1.5898	-1.8400	-1.4741	0.2194	-1.4553	-1.4746	-1.4713	-1.9382
-0.8230	-0.6348	-1.5259	0.2652	-0.6075	-1.0038	-1.4919	-2.1849	-1.0714	-1.5594	-1.9562	-1.1177	0.4234	-1.5203	-1.7559	-1.8284	-1.8622
-0.7167	-0.5297	-0.2619	-0.3972	1.1173	0.8564	-1.4321	-1.1683	-1.3107	-1.5898	-1.7156	-1.5478	-0.8204	-1.2032	-1.1096	-1.3279	-1.3115
-1.1928	-1.4262	-1.7299	-1.4372	-1.5045	-1.4520	-0.6719	-0.0838	-1.4314	-0.9172	-1.3100	-0.4914	-2.0069	-1.0787	-0.6697	-1.6991	-1.1366
-1.3445	-1.0580	-1.4314	-1.2647	-1.4275	-0.5954	-0.4046	0.3860	-1.3929	-0.4464	-0.7595	-0.6215	-1.6470	-0.8026	-0.5421	-1.3795	-0.8632
-1.6037	-0.8511	-1.7013	-1.5170	-0.8642	-0.8154	-0.6608	0.4358	-1.0731	-0.3594	-0.9769	-0.4397	-1.3180	-0.6056	-0.6238	-1.2623	-1.2664
-1.3310	-1.2370	-0.0207	-1.0884	0.0631	0.4056	-1.1980	-1.1297	-1.1828	-1.4669	-1.2556	-1.4479	-0.8761	-1.5759	-1.7761	-1.0821	-1.8009
-1.4145	-1.0592	-0.5150	-0.7523	-0.4015	-0.1746	-1.4909	-0.9408	-0.9606	-1.5417	-1.7885	-1.1409	-0.6873	-1.9430	-1.6304	-1.6312	-1.5343
-1.1653	-0.8045	1.1023	-0.0412	0.0777	0.1591	-1.7068	-1.2815	-1.3232	-1.2962	-1.3051	-0.8553	-0.6725	-1.6038	-1.5286	-1.3599	-1.7335
-1.3674	-0.7130	0.2918	0.0579	-0.0715	0.1427	-1.7901	-1.2563	-1.3598	-1.5207	-1.5640	-1.3234	-0.9691	-1.7014	-1.5605	-1.3002	-1.5265
-0.3189	-1.1644	0.6332	-1.1348	-1.1624	-1.0966	-1.8455	-1.2381	-1.1786	-1.3153	-0.9911	-1.2808	-1.8512	-1.5810	-1.3589	-1.2955	-0.9684
0.0191	-1.2277	0.4563	-1.2198	-1.2050	-1.0928	-1.8464	-1.0614	-1.0277	-1.6806	-0.7723	-1.2718	-1.4978	-1.1713	-1.4713	-1.3892	-0.5539
-1.1116	-0.9633	0.2884	0.1049	-0.2635	-0.3805	-1.7037	-1.3805	-1.4230	-1.8881	-1.0551	-1.4261	-0.6121	-1.5380	-1.2837	-1.1554	-1.2518
-0.8631	-0.5701	0.6002	-0.2534	0.2664	-0.0207	-1.9753	-1.3539	-1.2740	-1.6644	-1.2820	-1.3883	-1.3926	-1.4721	-1.4532	-1.3405	-1.1433
-0.9391	-1.4451	-1.0276	-1.0264	-1.0105	-0.9654	-1.2346	-1.2731	-1.2122	-1.5195	-1.0549	-1.7980	-1.5831	-1.0015	-0.9343	-0.5185	0.5065
-1.1199	-1.6722	-1.5408	-1.9058	-1.2033	-0.7644	-1.1712	-0.0538	-1.4203	-1.1046	-0.6038	-1.0683	-1.5210	-0.5625	-0.5921	-1.4258	-1.4684
-1.7184	-1.3818	-1.3641	-1.7978	-1.1759	-1.1374	-0.6756	0.0405	-1.4341	-0.8874	-1.2200	-0.7846	-1.7257	-1.4596	-1.0014	-1.6476	-1.8537
-1.6914	-1.5111	-1.6952	-2.0391	-0.9419	-1.4651	-0.6719	0.2814	-1.4571	-0.7036	-1.1544	-1.0812	-1.7189	-1.0005	-1.2926	-1.3800	-1.5480
-0.0028	-1.3417	-1.3519	-2.0555	-0.8641	-0.9896	-1.8001	-1.5539	-1.1089	-1.8264	-1.7761	-1.9542	-1.5895	-1.8287	-1.8088	-1.6424	-1.1915
-0.3299	-1.8879	-1.4857	-1.8276	-0.7841	-0.6630	-1.5326	-1.3110	-1.1821	-2.0431	-1.7633	-2.1501	-1.6435	-1.9586	-1.5741	-1.4243	-0.7947
-0.5786	-1.7053	-0.8198	-1.7968	-0.7139	-1.2976	-1.1561	-1.1090	-1.0938	-1.5234	-1.5531	-1.9291	-1.5416	-1.5812	-1.4618	-1.3714	-1.0182
-1.7842	-1.4056	-1.7655	-2.0327	-1.4086	-1.1736	-0.7308	-1.0594	-1.5618	-1.1625	-1.0506	-1.0822	-1.4639	-1.2219	-0.9853	-1.3919	-0.9596
-1.5053	-1.7651	-1.9508	-2.0017	-1.2089	-1.1432	-0.6021	0.0465	-1.4732	-1.1479	-0.6495	-1.2274	-1.5550	-1.2535	-0.6622	-1.2649	-1.4290
-0.7934	-1.6946	-1.3085	-1.7871	-0.6438	-0.6724	-1.7494	-1.2862	-1.1634	-1.2754	-1.6999	-2.1503	-1.1977	-1.9884	-1.7193	-1.1101	-0.8762
-0.7465	-1.0516	-1.3461	-1.2660	-1.2689	-1.3801	0.2363	-0.1330	-1.3818	-0.5534	-0.4706	-0.7803	-1.5796	-0.2808	-0.1566	-0.8351	-1.7846
-0.7614	-1.0370	-1.0527	-1.1447	-1.4205	-1.3322	0.0859	0.2174	-1.4276	-0.4584	-0.2633	-0.1308	-1.9740	-0.3904	-0.6646	-1.4561	-1.7980
-0.9061	-1.2862	-1.6417	-1.1016	-1.1804	-1.4109	0.0012	0.2257	-1.3974	-0.7230	-0.6832	-0.8876	-1.4620	-0.4102	-0.2989	-1.2145	-1.7855
-0.1809	-0.8035	-1.3316	-0.8192	-0.9965	-1.2409	-1.4962	-1.1747	-1.0271	-1.4826	-0.9454	-0.9955	-1.0554	-1.4989	-1.4680	-1.2514	-0.6538
-1.4082	-1.6654	-1.4211	-1.4293	-0.8287	-0.8301	-0.7486	0.2141	-1.2269	-0.2573	-1.1907	-0.8467	-1.5638	-0.5588	-0.7744	-1.1004	-0.6008
-1.3505	-1.4486	-1.1455	-1.2978	-0.8843	-1.0219	-0.1656	0.7872	-1.2671	-0.6458	-0.6392	-0.4746	-1.4048	-0.7320	-0.6350	-0.9757	-1.6076
-0.5968	-1.1853	-0.9553	-0.9387	-1.6100	-1.4686	-0.6986	0.3504	-1.4992	-0.7021	-0.4532	-0.5213	-1.6477	-0.6290	-0.6269	-1.4133	-1.1942
-0.3927	-0.9869	-1.4344	-1.3355	-1.3746	-1.5197	-0.2342	0.6569	-1.2522	-0.0580	-0.5521	-0.5596	-1.1871	-0.6502	-0.8909	-1.4154	-1.6393
0.0574	-1.3735	-0.2429	-1.7871	-1.1415	-0.6659	-1.0568	-0.8728	-0.9649	-1.3491	-1.0159	-0.0900	-1.4385	-1.3151	-1.0731	-1.2438	-1.1397
-1.3903	-1.4365	-1.2137	-1.9173	-1.0266	-1.0161	-0.0268	0.6495	-1.3447	-0.1974	-0.6482	-1.1520	-1.5057	-0.4861	-0.3086	-1.1906	-1.2863
-1.6888	-1.3828	-1.6248	-1.6073	-1.1622	-1.0276	0.3290	0.1598	-1.2832	-0.2789	-0.4998	0.7740	-2.1373	-0.3899	0.0581	-1.2200	-0.6129
-1.3649	-1.2742	-1.2783	-1.6844	-0.8747	-0.8005	-0.5115	0.4879	-0.4259	-1.0065	-0.9633	0.6165	-1.7207	-0.6367	-0.5132	-1.5009	-1.8293
-1.1125	-1.8517	-1.2469	-1.4675	-1.4691	-1.2371	-0.4858	0.3863	-0.3561	-0.7284	-0.6072	0.6024	-1.6860	-0.7260	-0.5365	-1.2711	-1.6807
-1.5215	-1.6079	-0.9648	-1.5498	-1.3601	-1.2043	-0.5012	0.4376	-1.3808	-0.7972	-0.3653	0.5325	-1.9006	-0.6707	-0.2841	-1.7390	-1.1469
-1.0375	-1.4516	-1.2118	-1.7918	-1.2244	-0.9535	-0.5430	0.3598	-1.2818	-0.5555	-0.1874	-1.3290	-1.5015	-0.5616	-0.4323	-1.2716	-1.6348
-1.5464	-1.3790	-1.4412	-1.7035	-1.2991	-1.1224	-1.0330	-0.6997	-1.4960	-1.2900	-1.2783	-0.5609	-1.1594	-1.4443	-1.1507	-1.5042	-1.8254
-1.6286	-1.4745	-1.5181	-1.9541	-1.1558	-1.2416	-1.3030	-1.1064	-1.5466	-1.7249	-1.0767	-1.0874	-1.6560	-1.2063	-0.8377	-1.4325	-1.7374
-1.4899	-1.1586	-1.1562	-1.6640	-1.0338	-1.4178	-1.2423	-0.9252	-1.5004	-0.9319	-1.1121	-0.5610	-1.7287	-1.5265	-1.1650	-1.6411	-1.8648
-1.9110	-1.4109	-1.9136	-1.7689	-1.3376	-1.2001	-0.7821	-0.6229	-1.1567	-1.4598	-1.1357	-0.9645	-1.9101	-1.1759	-0.8923	-1.5862	-1.1336
-1.6535	-1.3328	-1.3203	-1.6487	-0.7360	-1.2421	-1.0244	-0.8685	-1.4915	-1.4441	-1.5340	-0.7897	-1.6826	-1.3388	-1.3016	-1.5140	-1.6009
-1.6005	-1.4630	-1.5287	-1.5896	-1.2496	-1.3570	-1.0365	-0.7967	-1.2263	-1.5058	-0.9200	-1.0068	-1.7108	-1.3059	-1.3671	-1.5471	-1.4542
-1.2884	-1.5374	-2.0930	-1.8945	-1.0187	-0.9755	-1.0155	-0.9989	-0.4070	-1.2103	-1.0448	-1.3771	-1.4878	-1.2023	-1.1165	-1.4109	-2.0526
-1.4408	-1.7461	-1.5751	-1.7048	-1.4438	-1.3268	-1.0951	-1.1462	-1.4172	-1.2982	-1.1026	-0.8020	-1.2878	-1.2054	-1.1220	-1.4489	-1.7005
-1.2652	-1.7090	-1.4115	-1.9402	-1.4148	-1.4866	-0.9684	-1.1344	-1.2215	-1.5009	-1.5165	-1.4332	-1.4618	-1.1669	-1.1841	-1.3941	-1.6441
-1.6451	-1.7647	-1.6275	-2.0341	-1.2392	-1.2290	-0.6350	-0.5357	-1.3253	-1.5925	-0.8554	-1.1810	-1.6231	-1.4489	-0.9148	-1.2019	-1.4200
-1.7438	-1.6354	-0.8035	-1.7539	-1.7868	-1.7157	-1.1023	-0.8892	-1.1694	-1.2704	-0.8892	-1.2779	-1.5925	-0.9554	-0.9041	-1.4362	-1.7721
-2.0277	-1.6499	-1.4527	-0.8380	-1.8553	-1.8825	-0.2247	0.3013	-0.7733	-1.1064	-0.5621	-0.1954	-0.7046	-0.6394	-1.1161	-1.1056	-1.0275
-0.7257	-1.2394	-0.4558	0.0783	-0.8564	-1.0477	-1.9510	-1.5208	-0.9053	-2.0604	-1.7875	-1.1993	-0.6510	-2.1111	-1.7832	-1.1078	-1.5204
-1.4946	-1.7884	-0.5991	-0.0969	-0.7506	-0.3094	-1.8902	-1.6338	-0.9727	-2.3223	-1.1993	-1.2948	-0.0894	-1.5725	-1.7504	-0.8110	-0.1193
-1.4298	-1.7533	-1.4188	-0.4314	-1.6712	-1.5987	-1.4711	-1.3009	-0.9003	-1.4217	-1.3981	-1.2087	-1.3057	-1.5797	-1.5177	-0.8345	1.1874
-1.6285	-1.4763	-0.4913	0.4071	-0.3473	-0.6016	-1.6485	-1.4407	-0.8571	-1.5999	-1.8713	-1.3040	-0.0631	-1.6698	-1.8910	-0.9698	-1.1679
-1.0424	-1.5402	-0.0005	0.0567	-0.6679	-0.7165	-2.2205	-1.7121	-0.8317	-2.1550	-1.3590	-1.3010	-0.5242	-1.3349	-1.5825	-1.0922	-1.3955
-1.6774	-1.8817	-0.7773	-0.3619	-1.4271	-1.3606	-1.7932	-1.1884	-0.6655	-1.9595	-1.6041	-0.9365	-1.0899	-1.8146	-1.7745	-1.2049	0.1715
-1.7525	-1.5037	-0.5944	0.1156	-0.2188	-0.2712	-1.7626	-1.6808	-0.8037	-1.6723	-1.8912	-1.4738	-0.6401	-1.9968	-1.8855	-0.8751	-1.4290
-1.3538	-1.9090	-1.3346	-0.3085	-1.6904	-1.3563	-1.8855	-1.5962	-0.7853	-1.9391	-1.1047	-1.3243	-1.1451	-1.5730	-1.7506	-0.5953	0.5448
-1.0246	-1.2829	-0.7111	-1.3577	-0.3692	-0.6228	-1.0963	-1.0257	-1.0447	-1.5625	-0.7734	-1.6347	-1.4636	-1.4426	-1.1494	-1.1087	0.6581
-0.9202	-1.2454	-1.0249	-0.8623	-0.8778	-0.9321	-0.8004	-0.9363	-0.8684	-1.2102	-1.0706	-1.6095	-1.4067	-1.0883	-0.8530	-0.9748	-0.0969
-0.4232	-1.3223	-1.0439	-1.2191	-0.8060	-1.1788	-1.1711	-0.9956	-1.1147	-1.2721	-1.3748	-1.6309	-1.4925	-1.4608	-1.1371	-0.9550	0.6167
-2.4604	-1.2653	-1.2635	-0.0851	-0.5759	-0.1417	-1.7560	-1.8250	-1.4907	-2.0829	-1.6817	-0.9047	-0.2973	-1.9105	-1.9674	-1.2246	-1.3093
-0.5215	-0.4398	-1.7487	-1.4932	-1.2264	-1.0573	-1.5070	-1.8641	-1.6200	-1.9948	-1.7079	-1.2810	-1.5618	-1.9113	-1.5531	-1.5141	-0.2242
-1.0176	-0.1715	-0.9368	-1.4664	-1.4218	-1.3204	-1.7465	-1.7254	-0.4925	-1.8045	-1.4348	-1.2523	-1.7260	-1.6947	-1.0012	-1.0493	-0.8328
-0.9123	-0.5445	-1.6027	-1.4309	-0.8128	-0.8766	-1.4938	-1.9534	-0.1369	-1.7105	-1.7622	-1.5475	-1.7570	-1.9635	-1.1581	-1.0868	0.2010
-1.5477	-0.3222	-1.4131	-1.6515	-0.8649	-0.8394	-1.7919	-1.8732	-0.9656	-1.9058	-2.0398	-1.3558	-1.4200	-1.8488	-1.7221	-1.3365	0.2904
-1.5685	-0.5091	-1.1243	-1.2988	-1.2364	-1.2061	-1.6695	-2.1281	-1.1981	-1.6727	-1.2705	-1.4753	-1.4929	-1.7246	-1.1318	-1.3022	-0.2049
-0.8564	-0.6664	-1.3553	-1.7291	-1.3200	-1.0830	-1.2536	-2.1677	-1.1558	-2.0937	-1.5591	-1.6256	-1.5944	-1.8407	-1.0954	-1.2093	0.4513
-1.2916	-0.6175	-1.7969	-1.6652	-1.3414	-1.2012	-1.2092	-1.9290	-0.9480	-1.7504	-1.5878	-1.3452	-1.0778	-1.6882	-1.2019	-1.0892	1.7190
-1.2389	-1.7889	-1.7264	-1.8800	-1.2405	-1.1581	0.5036	0.6052	-1.4146	-0.8800	-0.0019	-0.9291	-1.4134	0.3297	0.3123	-1.4799	-0.4720
-1.1385	-1.7585	-1.0380	-1.7235	-1.6447	-1.7138	0.3620	0.6534	-1.2000	-0.7279	-0.2384	-0.8441	-1.5812	-0.3516	-0.2363	-1.4160	-0.7710
-0.6267	-0.7873	-1.2714	-1.0715	-1.2206	-1.0918	-1.0021	-0.7662	-1.1683	-1.3736	-0.8348	-1.7888	-1.4445	-0.9695	-0.7766	-0.7740	0.9479
-0.2468	-1.1244	-0.9626	-1.1153	-1.4310	-1.2865	-0.9538	-0.8323	-1.2676	-1.4194	-1.0288	-1.2099	-1.1028	-0.7885	-1.4505	-1.1211	-0.7966
-0.9128	-1.4597	-1.6533	-1.4618	-1.3071	-1.0977	0.3616	0.1482	-1.4048	-0.7082	0.0836	-1.0722	-1.1498	0.6515	0.7790	-1.1477	-0.4745
-0.6420	-1.2414	-1.0324	-1.3880	-1.1895	-0.9449	0.2705	0.1099	-1.4176	-0.4756	0.0439	-0.8281	-1.5492	0.4286	0.2454	-1.1913	-1.5008
-0.8917	-0.7726	-1.5879	-1.6339	-1.0769	-1.1766	0.2686	0.1329	-1.4033	0.2529	0.4595	-1.1831	-1.8042	0.3810	-0.0345	-1.3348	-1.4827
-1.1472	-1.5288	-1.2030	-1.2098	-1.2868	-1.7528	-0.0676	0.4080	-1.6691	-0.3627	-0.5606	-0.5624	-1.4915	-1.0014	-0.7348	-1.3008	-0.8334
-0.2399	-1.2768	-0.5892	-1.8865	-1.0770	-0.9754	-1.8269	-0.8969	-0.9482	-1.4247	-1.6987	-1.4556	-0.5854	-2.0702	-1.8210	-1.0411	-0.5590
-0.9198	-2.1632	-1.2190	-1.9898	-1.3566	-0.8229	-1.0939	-0.6294	-1.3885	-1.0593	-0.4576	-0.6107	-2.2081	-1.2030	-1.2556	-1.4111	-1.4865
-1.5039	-1.6258	-1.7797	-1.6871	-1.1706	-0.9193	-0.7160	-0.1452	-1.6674	-0.6669	-0.3872	-1.0051	-1.7384	-1.6990	-1.3569	-1.4585	-1.1529
-1.1485	-2.0808	-1.4696	-1.6652	-1.5169	-1.4186	-0.3690	-0.5037	-1.7127	-1.0148	-0.1144	-0.7233	-1.9047	-0.5946	-1.0636	-1.1327	-1.4487
-1.1711	-1.6941	-1.4837	-2.1473	-0.9640	-0.8588	-0.6365	0.8992	-0.9392	-1.1763	-0.7832	-1.1065	-1.9297	-1.6927	-1.2634	-1.7616	-1.3229
-0.8246	-1.6268	-1.0247	-0.4274	0.1910	-0.0522	-1.8668	-0.7598	-1.5269	-2.0030	-0.7521	-1.5957	-0.8773	-1.7962	-1.7837	-1.6025	-1.3765
0.2781	-1.4274	-0.8277	-1.4277	-1.1271	-1.2182	-1.4875	-1.3429	-1.1607	-1.9506	-1.4699	-1.7066	-1.2759	-1.4243	-1.2876	-1.0234	-0.5402
-0.5601	-1.1748	-0.8780	-1.1910	-1.0662	-1.0145	-1.4162	-1.4808	-1.0626	-1.3771	-1.7263	-1.5845	-1.6781	-1.1402	-1.4793	-0.3430	-0.6803
-0.7398	-1.4167	-0.7142	-0.7068	-0.8194	-0.8817	-1.2425	-1.1995	-1.1859	-1.7521	-1.2715	-1.4988	-1.5747	-0.9279	-1.6050	-0.9429	-0.5236
-0.6657	-1.0474	-0.9463	-0.6915	-0.5576	-0.5034	-1.7977	-1.1388	-1.2903	-1.1445	-1.8259	-1.1500	-1.6831	-1.4937	-1.3479	-1.3233	-1.7467
-0.7674	-0.7282	-0.4258	0.5245	-0.0055	0.0449	-1.3932	-1.1176	-1.1877	-1.4993	-1.5934	-1.4628	-0.9100	-1.2067	-1.4161	-0.9730	-1.7445
-0.4664	-1.0612	-0.0589	-0.7489	-0.9756	-0.7447	-1.6163	-0.9897	-0.8551	-1.6728	-1.2612	-1.4250	-1.9082	-1.4371	-1.3408	-0.9496	-1.5042
-0.4603	-0.8388	-0.8310	-0.8809	-1.2638	-0.8535	-1.7210	-1.2889	-1.2799	-1.6340	-1.0957	-1.5292	-1.2567	-1.3335	-1.2253	-1.3433	-0.8913
-0.3461	-0.5268	-0.5269	-0.6759	-1.1676	-1.1641	-1.5122	-1.1909	-1.0368	-1.4250	-0.9686	-1.2762	-1.3288	-1.3289	-1.2056	-1.3604	-1.0322
-0.2609	-0.9729	-1.7293	-1.3976	-1.1462	-1.3309	-1.1337	-1.1246	-1.4093	-1.4186	-0.8803	-1.5786	-0.9535	-1.4347	-1.1662	-1.3020	-1.2074
-0.7251	-0.9761	-1.1219	-0.8638	-1.3192	-1.1943	-0.4614	0.0660	-1.2490	-0.3493	-0.6034	-0.9549	-1.4688	0.2043	-0.7804	-1.1814	-1.4224
-1.1173	-1.4144	-1.6907	-1.3323	-1.5639	-1.5720	0.3000	0.4628	-1.4276	-0.4192	-0.1830	-0.8043	-1.3504	0.1547	0.0863	-1.1871	-0.3859
-1.0135	-1.3495	-1.7379	-1.3668	-1.2855	-1.3957	0.3885	0.3416	-1.3210	-0.5366	0.1712	-0.4161	-1.2996	0.1343	-0.0830	-1.1572	-0.1404
-2.2963	-1.3990	-0.9170	0.0839	-0.7850	-0.4179	-1.4152	-1.7281	-0.9290	-1.5544	-1.7301	-0.9579	-0.6875	-2.0035	-1.7782	-0.4198	-1.1522
-2.3068	-1.0967	-0.5576	-0.0544	-1.2256	-0.9117	-1.7480	-1.3431	-0.7417	-1.8474	-1.8453	-1.2563	-0.9185	-2.1505	-1.7357	-0.9553	-0.3597
-1.5631	-1.6209	-1.3043	-1.4060	-1.3706	-1.3234	-1.7133	-1.4031	-0.9218	-1.5398	-1.5632	-1.4230	-0.9989	-1.9617	-1.4911	-0.3646	-0.3760
-1.2862	-1.7664	-1.2961	-1.2716	-1.5808	-1.4290	-1.4646	-1.1691	-0.9720	-1.3482	-1.6253	-1.3258	-1.1713	-1.7040	-1.6346	-0.1441	-0.2463
-0.6770	-1.4341	-1.6622	-1.6430	-0.9691	-0.6787	0.1908	-0.0167	-1.0353	-0.8342	-0.0533	-0.9338	-1.1011	0.1859	-0.1394	-1.4377	-1.2697
-1.1155	-1.6548	-1.1855	-1.2809	-1.3578	-1.0707	0.5867	0.2076	-1.3847	-0.5224	0.0103	-0.7349	-1.4878	-0.5881	-0.3774	-1.6343	-0.9187
-1.3500	-1.4016	-1.3449	-1.7154	-1.0948	-1.2369	0.6068	0.1984	-1.2466	-0.9729	-0.1095	-0.9048	-1.5652	-0.0634	-0.1483	-1.2445	0.2197
-1.2350	-0.9713	-1.7345	-1.6488	-0.9975	-1.0182	1.0821	0.1879	-1.1246	-0.3169	-0.3886	-0.7128	-1.4649	-0.3995	-0.3048	-1.3493	-1.1135
-1.1824	-1.2715	-1.2454	-1.2781	-1.0254	-0.9823	0.7369	0.3159	-1.3637	-0.9736	-0.1869	-0.8388	-1.0848	0.3728	-0.2482	-1.0679	-1.8671
0.5757	-1.2984	-1.3694	-1.3116	-0.9997	-1.6147	-1.1764	-1.3598	-1.3487	-1.3131	-1.1708	-1.3356	-0.8920	-0.8316	-1.2622	-1.4434	-0.9250
-0.6516	-0.9510	-1.3811	-1.4582	-0.6805	-0.3964	-1.3163	-1.1927	-0.5853	-1.2085	-1.6952	-1.0939	-0.9959	-1.2624	-1.2208	-1.1861	-0.1395
-0.0131	-0.7415	-1.1937	-1.6588	-0.7243	-1.0554	-1.3327	-1.0790	-0.7947	-1.3883	-1.4856	-1.7767	-0.9901	-1.1640	-0.9802	-1.3706	0.2063
-0.2373	-0.4802	-1.5501	-1.5946	-0.2474	-0.3060	-1.7038	-1.2309	-1.0009	-1.1802	-1.4843	-1.2988	-1.1510	-1.2874	-1.4524	-1.2992	-0.3771
-0.1854	-0.3198	-1.1462	-1.1801	-0.6892	-0.9968	-1.1694	-1.0463	-1.1590	-1.4323	-1.7768	-1.5583	-1.4399	-1.1771	-1.0844	-1.3189	0.0014
-0.8464	-0.6508	-1.1641	-0.2893	0.4176	0.2302	-0.6209	-0.9558	-1.2452	-1.3538	-1.1110	-1.2848	-0.1048	-1.3794	-1.3509	-1.4195	-1.0422
-0.1125	-0.9973	-1.8621	-1.0294	-1.0889	-1.1982	-1.2065	-1.1794	-1.0225	-0.8769	-1.3043	-1.5999	-1.9224	-1.3211	-1.1843	-1.1833	-0.2726
-0.9928	-0.6028	-0.4259	0.0560	-0.1549	-0.1305	-1.8870	-1.3814	-1.1227	-1.1116	-1.6817	-1.7242	-0.4534	-1.8766	-1.6440	-1.4392	-0.7748
-0.6689	-0.2806	-0.7290	-0.0548	0.4142	0.1841	-1.5580	-1.0677	-1.2954	-1.7249	-1.7016	-1.7596	-0.0904	-1.7140	-1.7035	-1.5185	-0.6958
-0.7355	-1.4685	-1.5657	-1.1378	-1.2140	-1.1584	0.1251	0.3152	-1.4629	-0.7428	-0.4215	-0.3869	-1.2853	-0.4733	-0.5444	-1.4708	-1.0837
-0.6827	-1.5719	-1.0790	-1.2478	-1.3739	-1.2590	-0.8247	0.1489	-1.5501	-0.8261	-0.5903	-1.2537	-1.8143	-0.8299	-0.8270	-1.4455	-1.7602
-1.4037	-1.5864	-1.2645	-1.3129	-1.6798	-1.4807	0.2843	0.3519	-1.5557	-0.6448	-0.3431	-0.9879	-1.2071	-0.6423	-0.4868	-1.2487	-1.7309
-1.5025	-1.3994	-0.2012	-1.3139	-0.8274	-0.7549	-0.0055	0.6328	-1.7394	0.4902	-0.7602	-0.6840	-1.5227	-1.1202	-0.6432	-1.6576	-1.8423
0.2663	-1.1411	-0.9273	-1.0897	-1.0291	-1.3650	-0.7452	-0.9867	-1.1361	0.1876	-1.0706	-1.4713	-1.6357	-1.6755	-1.0326	-1.5083	-1.2585
0.1085	-0.0038	-1.2883	-1.2331	-1.2013	-0.9712	-1.4554	-1.9587	-0.7592	-1.5549	-1.7919	-1.4198	-1.3830	-1.4955	-1.4745	-1.4546	-1.1448
0.0053	0.2275	-2.0382	-1.2000	-1.3893	-1.2011	-1.6254	-2.1793	-0.6779	-1.3680	-1.6315	-1.1822	-1.1405	-1.4430	-1.2294	-1.5401	-1.3391
-1.0155	0.4851	-1.8214	-1.9337	-1.3273	-1.0315	-1.4516	-1.7937	-0.1167	-1.3476	-1.6103	-1.2522	-1.3543	-1.9573	-1.4436	-1.1678	-1.2100
-1.1433	0.4279	-1.7518	-1.3599	-0.5397	-0.3649	-1.6898	-1.9513	-0.1163	-1.7024	-1.9907	-1.5864	-1.5969	-1.9110	-1.5982	-1.1966	-1.0453
-1.1371	-0.0696	-1.4249	0.0996	0.2007	0.3264	-1.5274	-2.0688	-1.0168	-1.1852	-1.7539	-1.3011	-1.1113	-1.5580	-1.2732	-1.3465	-1.5000
-0.5647	0.4709	-1.7281	-1.3558	-0.6906	-0.5835	-1.3016	-1.7909	-0.6445	-1.5968	-1.6277	-1.3939	-1.5009	-1.6149	-1.2872	-1.4123	-0.8850
-0.9817	-1.2666	-1.6031	-1.2247	-1.4348	-1.4629	0.3337	0.1916	-0.8985	-0.0845	-0.4137	-1.0690	-1.4063	0.3039	0.1021	-1.2883	-1.0802
-1.4062	-1.6803	-1.5755	-1.3773	-1.4523	-1.3587	0.4467	-0.0306	-1.2114	-0.4886	0.1656	-0.8917	-1.5282	0.7620	0.6442	-0.9395	-0.5512
-1.7151	-0.9251	-1.2011	-1.3453	-0.9211	-1.1572	0.8128	0.5703	-1.2552	-0.0720	-0.3505	-0.9256	-2.0948	-0.4717	0.3249	-1.5126	-1.0486
-1.6313	-1.2237	-1.5341	-1.6473	-1.1572	-1.1599	0.8113	0.1756	-1.2086	-0.1007	-0.2765	-0.9613	-1.7073	-0.4807	0.4057	-1.5318	-0.4983
-0.3140	-1.3151	-0.7452	-1.3131	-0.6843	-0.6218	-0.9334	-0.8490	-1.0639	-1.0281	-1.2189	-1.1553	-0.8101	-1.2843	-1.3578	-1.0433	-0.4992
-0.3988	-1.0535	-1.1114	-1.2086	-0.4416	-0.7735	-1.1799	-0.9671	-1.1346	-1.5814	-0.9740	-1.5635	-1.3366	-0.9977	-1.2286	-1.3612	-0.6210
-0.5438	-1.2122	-0.9001	-1.0840	-0.7020	-1.0665	-1.3806	-1.0387	-0.8748	-1.3856	-1.1622	-1.6202	-0.9405	-1.1762	-1.2977	-1.1541	-0.4193
-1.3456	-1.4565	-1.2021	-0.3180	-1.1004	-1.2758	-1.4573	-0.9319	0.0257	-1.8870	-1.0806	-0.3303	-0.5771	-1.1247	-1.4306	-1.1193	-0.9856
-1.4624	-0.8007	-1.3820	0.8918	-0.4845	-0.5522	-1.8385	-1.2811	-0.4343	-1.3157	-1.6726	-1.1401	-0.2985	-1.3455	-1.8059	-1.1147	-0.8217
-1.3338	-1.0280	-0.6593	0.6166	-0.6474	-0.5599	-1.5339	-1.3901	-0.1373	-1.4969	-1.3368	-0.7183	-0.3685	-1.6481	-1.3961	-1.0697	-1.2254
-1.1743	-1.3108	-0.9031	-0.2293	-1.6765	-1.2992	-1.6302	-1.3421	0.5957	-1.5130	-1.4166	-0.8985	-0.7060	-1.3440	-1.8071	-1.1869	-0.7217
-0.2077	-1.4569	-0.5902	-0.8693	-0.6479	-1.0285	-0.5575	-0.6020	-1.0924	-0.2836	-1.5143	-0.8870	-1.3406	-0.9188	-1.1093	-1.3620	-0.4160
-0.5140	-0.9657	-0.9083	0.3423	-0.1968	-0.0223	-1.6000	-1.3055	-1.1730	-0.9027	-1.3019	-1.1471	-0.6132	-0.9061	-1.2333	-1.1121	-0.6813
-0.6965	-1.1299	-0.5719	-1.2196	-1.1146	-1.5116	-0.0146	0.0749	-1.2608	-1.1434	-0.3386	-0.4118	-1.4207	-0.5348	-0.0526	-1.3458	-1.2543
-1.1273	-1.3248	-0.0343	-1.0258	-1.3309	-1.2617	-0.3907	0.2996	-1.2681	-0.2883	-0.4455	0.0791	-1.3878	-0.1099	-0.6941	-1.2004	-1.2327
0.4582	-1.3872	-0.9039	-1.0940	-0.9026	-1.5658	-1.1414	-0.9932	-0.8890	-1.0574	-1.1370	-1.6086	-0.8676	-0.9970	-1.1988	-1.4190	-0.9833
-1.4206	-1.6402	-1.2313	-0.9057	-1.4405	-1.7156	-1.5234	-1.3508	0.4649	-1.9372	-1.3698	-0.8463	-0.7769	-1.6859	-1.4589	-1.2885	-1.0895
0.4126	-0.8343	-0.2532	0.2394	0.2516	-0.6221	-1.1651	-1.1453	-1.2193	-0.8895	-1.2778	-1.4361	-0.7677	-1.4889	-1.1132	-1.2476	-1.0517
0.2181	-1.4329	-0.5020	-0.9992	-1.1544	-1.0147	-1.6266	-0.8057	-0.0844	-1.3825	-1.3360	-0.9808	-1.5799	-1.5505	-1.2577	-1.1038	-1.4432
0.2553	-1.0668	-0.8071	-0.9056	-1.1873	-0.9768	-1.3962	-0.9429	-1.0709	-1.2626	-1.2322	-1.1684	-1.2771	-1.0426	-1.2912	-1.1109	-0.1701
0.7152	-1.3124	-0.8219	-0.9983	-1.1866	-1.2345	-1.1331	-1.1460	-1.3230	-0.7263	-1.1068	-1.1805	-1.4620	-0.6796	-0.9674	-1.2980	-1.2363
-1.0942	-0.8223	-0.8258	-2.1814	-1.1260	-0.9805	-1.8085	-0.9132	-0.5284	-1.2842	-1.5094	-1.6187	-1.6858	-1.6738	-1.5156	-1.2354	-0.4779
0.1337	-1.4022	-0.3451	-1.4233	-1.1212	-1.5133	-1.4341	-1.2249	-0.2979	-1.5626	-1.3995	-2.1506	-1.7814	-1.5157	-1.4487	-1.3622	-1.0140
0.3731	-1.1865	-1.2136	-1.9633	-1.1253	-0.7296	-2.1856	-1.3871	-1.2468	-1.5690	-1.2472	-1.8608	-1.5052	-1.5874	-1.6197	-1.6625	-1.5699
-1.4217	-1.4487	-1.9086	-1.7099	-1.2012	-1.5368	-0.8792	-1.1549	-1.5127	-1.3675	-1.4935	-1.1363	-1.8250	-1.6587	-1.1054	-1.4326	-1.7657
-1.0562	-1.2463	-1.8848	-1.4140	-1.8210	-2.0455	-1.1063	-1.1102	-1.2295	-1.3375	-0.8145	-0.9152	-1.7380	-1.1999	-1.2316	-1.2476	-2.0186
-1.4592	-1.2907	-2.2356	-1.3796	-1.2773	-1.5369	-1.3704	-0.9682	-1.5551	-1.4358	-1.3462	-0.6477	-1.9119	-1.7201	-1.2664	-1.7748	-1.6269
-1.1387	-1.2939	-1.3061	-1.3895	-1.2411	-1.4464	-0.7866	-0.9141	-1.5102	-0.9509	-1.3713	-1.1866	-1.6959	-0.9632	-1.1380	-1.5617	-1.8080
-0.5408	-1.1846	-0.9387	-1.4637	-1.2270	-1.2029	0.6225	0.0227	-1.4509	-0.6939	-0.4964	-0.6898	-1.4266	-0.2761	-0.1788	-1.5525	-1.5021
-0.8293	-1.5993	-1.5701	-1.2668	-1.0935	-1.1233	0.6558	0.9178	-1.6178	-0.5063	0.1316	-0.6286	-1.1610	0.0617	-0.3097	-0.9492	-1.2299
-0.8673	-1.1085	-1.6840	-1.2286	-0.8468	-0.7869	0.4678	0.4804	-1.5548	-0.4415	0.0890	-0.4065	-1.0163	0.0407	-0.5033	-1.2349	-1.6392
-0.7288	-1.4453	-1.5768	-1.0224	-1.1879	-1.2655	0.0545	0.4915	-1.4145	-0.2279	-0.5530	-0.8823	-1.5591	-0.8170	-0.1803	-1.0059	-0.8557
-0.7058	-1.2651	-1.6754	-1.1336	-1.5636	-1.6939	0.5198	0.5033	-1.3318	-0.3487	-0.0965	-0.6036	-1.4873	0.1637	-0.2922	-1.4029	-0.7170
-0.7541	-1.4297	-1.3609	-1.3636	-1.3017	-1.6623	0.0760	0.4133	-1.1490	0.1654	-0.3450	-0.1825	-1.4467	0.3714	-0.1667	-1.3174	-1.7154
0.1460	-1.3403	-1.2803	-1.0751	-0.6494	-0.5298	-0.7462	-1.3258	-1.0634	-0.9211	-1.1154	-1.1716	-1.1468	-1.0599	-1.3272	-0.9693	-0.9904
-0.4940	-0.5826	-0.7403	0.1757	-0.1683	-0.1760	-1.2938	-1.1157	-0.8590	-1.3264	-0.9618	-1.2838	-0.4372	-1.2464	-1.3193	-1.0266	-1.3158
-1.0413	-0.5487	-0.4962	0.4334	-0.0573	-0.0265	-1.2363	-1.1022	-1.0342	-1.2757	-1.3798	-1.3924	-0.2683	-1.4808	-1.3986	-1.1493	-1.0073
-0.1557	-0.9718	-0.8612	0.8721	0.0185	-0.0239	-1.2007	-1.3185	-1.3974	-0.9631	-1.3307	-1.2121	-0.5725	-1.3354	-1.2370	-1.3572	-1.2576
-0.5710	-0.8886	-0.5759	0.4507	0.4364	-0.2334	-1.4057	-1.4038	-1.6746	-1.4545	-0.6898	-1.5361	-0.5030	-1.0191	-1.4723	-1.4716	-1.3259
-0.9995	-1.3268	-1.7444	-1.0885	-1.2013	-1.0944	-0.0377	0.0892	-1.2510	0.1660	-0.5523	-0.8089	-1.3350	-0.3298	-0.8436	-1.3507	-1.7257
-1.0689	-1.5082	-1.0167	-1.0422	-1.3172	-1.0750	0.2446	0.0167	-1.2134	-0.7004	-0.8241	-1.1914	-0.9553	-0.1397	-0.6946	-0.9605	-0.8775
-0.6317	-0.7822	-1.8084	-1.4098	-0.9927	-1.3399	-1.2674	-1.6439	-1.0202	-1.4769	-1.8795	-1.3146	-1.7665	-2.0494	-1.1462	-1.3469	-0.8869
-1.2728	-1.3903	-1.9623	-1.4898	-1.4652	-1.3427	-0.6042	-0.2122	-1.5485	-1.0892	-1.1870	-0.4570	-2.3070	-1.3657	-0.7721	-1.4943	-1.6664
-0.7744	-0.7580	-1.5049	-1.1912	-0.9958	-0.9696	-2.0684	-1.7163	-1.0678	-1.7550	-1.8938	-1.3778	-1.6410	-1.6216	-1.2735	-1.4108	-0.5460
0.8298	-0.5774	-0.3166	-1.4430	-0.9410	-1.1923	-1.8527	-0.9082	-1.2803	-1.4130	-1.1188	-1.4992	-1.4736	-1.7620	-1.5673	-1.4817	-1.2573
-1.5579	-0.9991	-0.7390	-0.2779	0.5622	-0.2693	-1.4259	-0.9433	-1.1981	-1.0828	-1.3317	-1.2148	0.5771	-1.4425	-1.6898	-1.6099	-0.8107
-1.5705	-0.5903	-1.0903	-0.1056	0.8014	-0.3147	-1.4647	-1.3067	-1.3517	-1.2234	-1.5879	-1.1392	0.5048	-1.5616	-1.6241	-1.3607	-0.9647
-0.8425	-0.3984	-0.7524	0.1232	0.2040	0.5415	-1.5281	-1.3688	-1.1699	-1.2369	-0.9843	-1.0910	-0.4828	-1.1865	-1.6812	-1.4602	-1.4384
-1.0724	-0.3545	-0.9809	0.3702	0.3719	0.3250	-1.2516	-1.7327	-0.6747	-1.4113	-1.3504	-1.3959	0.3618	-1.1336	-1.4096	-1.4215	-1.1012
-0.5110	-1.1295	-0.4489	0.0300	0.5588	0.1778	-1.2633	-1.3139	-1.2121	-1.3034	-1.6283	-1.3302	-0.5156	-1.1878	-1.5445	-1.1954	-0.8318
-0.5321	-0.3035	-0.7922	0.1388	0.3776	0.3347	-1.4256	-1.2765	-1.2505	-1.0772	-1.1536	-1.4451	-0.9788	-1.1201	-1.3733	-1.2923	-1.3861
-0.7817	-0.4405	-1.1902	-1.3573	-1.0303	-0.5751	-1.2224	-1.9069	-0.8459	-0.9133	-1.8293	-1.4136	-1.6333	-1.4342	-1.3223	-1.0827	-1.4171
0.4595	-1.5919	-1.0459	-0.6638	-1.1487	-1.1234	-1.2454	-1.0508	-1.4052	-1.3667	-0.8508	-1.4042	-1.2546	-1.0442	-1.4344	-0.9992	-0.8159
0.1429	-1.3490	-1.2097	-0.6296	-1.0044	-1.0176	-1.3402	-0.9722	-1.5941	-1.2300	-1.3688	-1.2020	-1.1426	-0.9048	-1.2939	-1.2735	-0.8384
0.0535	-1.1845	-1.5778	-0.8300	-0.7308	-0.8118	-0.9208	-0.7569	-1.0427	-1.3268	-1.0080	-1.2268	-0.7293	-0.8108	-1.3536	-1.2275	-0.8233
-1.3834	-0.8479	-0.5872	0.0492	0.6949	0.8532	-1.3410	-1.1358	-1.4167	-1.4858	-1.5397	-1.1134	-0.5619	-1.1763	-1.2833	-1.4382	-1.2303
-0.7326	-1.0584	-1.1080	-1.2541	-0.6067	-1.3085	-1.4715	-1.0031	-1.3270	-1.4508	-1.3423	-0.8620	-0.8403	-1.2522	-1.5760	-1.4291	-0.4243
-0.2237	-0.7455	-0.7749	-1.4171	-0.9090	-0.9534	-0.8572	-1.2183	-1.1456	-1.0002	-1.3262	-1.4767	-1.1091	-1.2924	-1.2168	-1.1721	-0.6085
-0.0996	-1.0351	-1.1051	-1.3912	-0.7361	-0.6941	-1.3203	-0.8398	-0.9872	-0.9643	-1.2635	-1.1333	-1.1697	-0.9581	-0.9858	-1.0866	-0.4743
-1.1927	-1.6066	-1.8548	-2.2322	-0.9719	-1.0751	-1.1359	-1.0282	-1.7367	-1.0593	-1.2135	-1.1228	-1.6882	-1.6139	-1.3305	-1.4541	-1.9142
-1.7220	-1.7081	-1.2687	-1.8534	-1.4615	-1.6188	-1.1037	-0.8997	-0.6312	-1.7658	-1.3684	-1.5549	-1.9152	-1.4549	-1.4021	-1.3667	-1.4446
-1.3483	-1.4044	-1.3715	-1.6530	-0.9149	-0.9095	-1.0079	-0.8663	-1.6999	-1.4713	-1.5918	-1.5569	-1.6367	-1.2816	-1.3549	-1.0684	-1.9944
-1.1273	-1.7664	-1.4336	-2.0199	-0.8250	-1.3428	-0.9709	-0.7208	-1.5894	-1.6857	-1.1540	-0.9780	-1.8955	-1.3240	-1.4060	-1.4260	-1.8419
-0.8209	-1.4217	-1.6560	-0.9563	-1.0610	-1.1533	-0.3003	-0.0087	-1.1200	-0.4682	-0.9529	-0.7966	-1.6315	-0.8218	-0.5162	-1.6586	-1.6156
-0.7398	-1.5113	-1.8558	-0.7801	-1.1474	-1.3463	-0.3188	-0.0014	-1.3069	-0.5806	-0.5450	-0.7473	-1.7520	-0.8146	-0.6092	-1.5181	-1.2976
0.2374	-1.4593	-1.0517	-0.9619	-1.0633	-0.9691	-1.3245	-1.1166	-1.1924	-1.2181	-1.7789	-0.8528	-1.4609	-1.4536	-1.3218	-1.3782	-1.3028
-1.1905	-0.4421	-1.0898	-0.0001	-0.4312	-0.4704	-1.1494	-1.2887	-1.0342	-1.5078	-1.1810	-1.0018	-0.3648	-1.6279	-1.3549	-1.4105	-1.4653
-0.5228	-1.1184	-1.0528	0.0191	0.1179	-0.1957	-1.3449	-1.0746	-1.3598	-1.5132	-1.7844	-1.6474	-1.5402	-1.7828	-1.5240	-1.6778	-1.0540
-1.3201	-1.5840	-1.3406	-0.9386	-1.7507	-1.0444	0.3383	0.3289	-1.4808	-0.4201	-0.6315	-0.7252	-1.9125	-0.8037	-0.6234	-1.4260	-1.9877
0.2644	-0.9698	-0.8383	-1.3522	-1.3446	-1.1896	-1.6613	-0.7441	-0.9662	-1.2567	-1.1892	-1.7118	-1.3809	-1.7523	-1.6563	-1.3162	-0.1653
0.0611	-1.0706	-0.9162	-1.0435	-1.4406	-1.4870	-1.5369	-0.8422	-1.2705	-0.8607	-1.3625	-0.9593	-1.1774	-1.6431	-1.0431	-1.3968	-0.7179
-0.4417	-1.2143	-1.2137	-0.5823	-0.9856	-0.9694	-1.1358	-0.5677	-1.4916	-0.9321	-1.2989	-0.9148	-1.2743	-1.1741	-1.3143	-1.0913	-0.2278
0.1464	-0.6651	-0.9459	-0.6907	-0.6421	-1.3303	-1.2154	-1.2539	-1.0402	-1.0943	-1.3269	-1.3623	-1.6996	-1.2286	-1.1472	-0.9508	-0.9648
0.0358	-1.4642	-1.2859	-1.2496	-0.7937	-1.3964	-1.2241	-0.9417	-1.1194	-1.0930	-1.3724	-1.5241	-1.4267	-1.1874	-1.4105	-0.7717	-0.4017
-0.0548	-0.7511	-1.8534	-1.4202	-0.8072	-0.6327	-1.9586	-1.2283	-1.0602	-1.2986	-1.6219	-1.4141	-0.7687	-1.4881	-1.5838	-1.4281	-1.3588
-0.5200	-0.5379	-0.6116	-0.8378	-0.9287	-0.7342	-1.2671	-1.4398	-0.9736	-1.3467	-1.9140	-1.2250	-1.4846	-1.2433	-1.7344	-1.3358	-1.0888
-0.9649	-1.0008	-1.6623	-0.7211	-0.9820	-0.6918	-1.7414	-1.2378	-0.6038	-1.0579	-0.8171	-0.9329	-0.8001	-1.1366	-1.0680	-0.9964	0.4375
-0.8935	-0.7809	-1.4031	-0.7049	-1.4107	-1.3993	-1.2899	-1.0249	-0.2786	-1.3567	-1.1214	-1.2399	-1.3454	-1.2307	-1.0740	-0.9276	0.4001
-0.8917	-1.3301	-1.3637	-0.7116	-1.2492	-1.7474	-1.1094	-1.3132	-0.7263	-1.3268	-1.0712	-1.0322	-0.5571	-0.6280	-0.7232	-1.2399	0.5865
-1.0946	-1.5797	-1.1193	-0.6448	-1.3507	-1.2596	-1.4549	-1.4815	-0.3992	-0.9078	-1.2921	-0.7359	-0.6002	-0.9840	-1.1768	-0.9230	0.4582
-1.3713	-1.3856	-1.1609	-0.6910	-0.9940	-0.9404	-1.4956	-0.9180	-0.4502	-1.1956	-1.1256	-1.0089	-1.1318	-0.9252	-1.1244	-1.0642	0.0418
-1.1565	-1.4942	-1.3479	-0.6476	-1.3010	-1.5505	-0.8495	-0.9365	-0.6782	-1.3243	-1.0926	-1.1392	-0.7490	-1.3061	-1.2068	-1.0155	1.1395
-1.1047	-1.3949	-1.2246	-0.6198	-1.1129	-1.4537	-1.1471	-1.2696	-0.5753	-0.9902	-0.6008	-1.2156	-1.2242	-0.9450	-0.7173	-0.8877	0.3853
-1.4685	-1.0480	-0.4985	-1.7312	-0.9096	-0.8185	-0.7631	0.6924	-1.7592	-0.8199	-0.3117	-0.9078	-1.4914	-0.8471	-0.8786	-1.3861	-1.0519
-1.5813	-1.3072	-1.2126	-1.4813	-1.0777	-1.5654	-0.4021	0.3508	-1.3263	-0.1536	-0.8126	-0.7323	-1.5326	-0.9044	-0.5235	-1.6466	-0.5808
0.1448	-0.6980	-1.8627	-1.1451	-1.3673	-1.1045	-1.1533	-1.9877	-0.2865	-1.2809	-1.8265	-1.7690	-1.6534	-1.6773	-1.3136	-1.6218	-1.5067
-0.0198	-1.2652	-1.4100	-1.1442	-1.1130	-1.0579	-0.9113	-1.0813	-1.6955	-0.6588	-1.4807	-1.0025	-1.9156	-1.3432	-1.2646	-1.0458	-1.2313
-0.7752	-0.9768	-1.6332	-0.8916	-1.2445	-1.1903	-1.7375	-1.3836	-1.6355	-0.5208	-1.2198	-1.3525	-1.3977	-1.4908	-1.3153	-1.0413	-1.0830
0.2916	-1.4254	-1.3538	-1.1989	-1.0247	-0.8198	-1.0489	-0.9935	-1.2543	-1.2064	-1.1222	-1.4281	-1.3869	-0.9405	-0.8247	-1.2305	-0.6840
-0.7685	-1.3459	-1.6191	-1.5934	-0.8690	-1.3813	-0.1143	0.5015	-0.4406	-0.5387	-0.3758	0.0805	-1.7285	-0.7081	-0.0813	-1.5044	-1.4959
-1.3799	-1.0191	-1.3227	-1.2319	-1.0800	-1.0028	0.1050	0.7231	-1.5102	-0.5309	-0.5065	-0.4585	-1.3837	-0.3633	0.0480	-1.6099	-1.0421
-0.9149	-1.2148	-1.3991	-1.3946	-1.2842	-1.0561	-0.2850	0.5376	-1.5177	-0.5370	-0.4875	-0.3326	-1.7280	-0.4065	-0.2831	-1.2406	-1.4259
-1.5596	-1.2580	-1.2665	-1.2851	-1.1426	-1.0920	0.0970	0.2375	-1.4212	-0.3175	-0.4775	-0.9196	-1.4620	-0.3892	-0.2629	-1.2432	-1.1479
-0.5911	-0.5205	-0.9779	0.2785	0.1158	0.1977	-1.0995	-1.2273	-0.9722	-0.6907	-1.4542	-1.3029	-0.7168	-1.2634	-1.4220	-0.8127	-1.4401
-0.9322	-0.4682	-0.9839	0.2181	0.4685	0.2913	-1.5165	-1.2443	-1.2271	-1.4623	-1.3762	-1.4797	-0.3666	-1.2891	-1.4082	-0.9099	-1.2972
-1.0027	-0.4481	-1.3446	0.2696	0.6434	0.3552	-0.9508	-1.2330	-0.9791	-1.0772	-1.1730	-1.2393	-0.9266	-1.0766	-1.1213	-1.0489	-0.9966
-0.1917	-0.8166	-1.2360	-1.6081	-1.0739	-1.0973	-1.2304	-1.1305	-1.0581	-0.9360	-1.1313	-1.2729	-1.6659	-1.0673	-1.0703	-0.9268	-1.0987
0.5055	-1.0265	-1.2394	-0.9417	-0.9288	-1.1257	-1.1266	-0.9159	-1.1726	-1.1945	-1.1349	-1.4319	-1.5285	-0.9032	-1.0750	-0.9555	-0.9282
-0.8683	-0.8578	-1.1949	-1.1922	-1.3529	-1.4636	-1.4927	-1.2274	-0.6206	-1.5928	-1.0583	-0.8128	-0.6281	-1.2487	-1.3483	-1.2874	0.1658
-0.1825	-1.2423	-0.9618	-1.1401	-0.8847	-1.3648	-1.3674	-1.2121	-1.1013	-1.7004	-1.4403	-0.9946	-1.4795	-1.2700	-1.4435	-1.1278	-0.5100
-0.5511	-0.9375	-1.1386	-0.9526	-0.6561	-1.0627	-1.2896	-0.9454	-1.2576	-1.4709	-1.2907	-1.0557	-1.3285	-1.0039	-0.8936	-0.9596	-0.1713
-0.1950	-1.1737	-1.4755	-0.9831	-1.0535	-1.2685	-1.3835	-0.7077	-1.1798	-1.0722	-1.0721	-1.0143	-0.9046	-1.0368	-1.3024	-1.3134	-0.2334
-0.3515	-1.3056	-1.2611	-0.8738	-0.7641	-0.6785	-1.0819	-0.9912	-1.2614	-1.3959	-1.1052	-0.6434	-0.8239	-0.9795	-1.1682	-1.0776	-0.9325
0.0893	-0.7608	-1.4839	-1.2902	-0.9180	-1.0588	-1.1759	-1.3099	-1.0082	-1.3664	-1.2773	-0.7930	-1.3763	-1.2139	-1.0551	-1.3349	-0.9179
-1.0411	-0.8907	-1.0568	-0.0037	-0.1907	-0.3071	-0.9105	-1.0984	-1.3847	-1.5761	-1.3438	-0.7772	-0.4588	-0.9997	-1.3541	-1.1033	-0.9079
-0.5427	-0.7925	-0.5633	-0.8073	-0.4014	-1.1065	-0.8949	-0.9306	-1.0237	-1.5599	-0.7482	-0.9506	-1.2411	-1.2979	-1.5278	-1.1372	-0.4768
-0.6010	-0.9910	-0.8326	-0.7717	-1.0636	-1.2738	-0.6651	-1.0311	-1.1639	-1.3438	-0.6009	-0.7271	-0.9917	-0.9052	-1.3691	-0.9551	-0.6766
-0.3542	-0.8215	-1.3305	-0.6376	-0.6822	-0.9933	-1.1620	-1.1215	-1.0163	-1.2638	-0.8726	-1.3829	-1.1355	-0.5882	-1.3322	-0.6225	-0.6810
-0.2158	-0.1590	-1.3533	-0.9446	-0.6773	-0.9814	-1.3460	-0.7995	-1.0221	-0.9126	-0.6904	-0.9407	-2.0473	-0.8463	-0.8781	-1.2576	-1.1293
-0.9592	0.7238	-0.8758	-0.1407	0.3755	0.4001	-1.2453	-1.2105	-1.1838	-1.0387	-1.3692	-1.0394	-0.8200	-1.3973	-1.1577	-1.3049	-1.5847
-0.5677	0.8054	-0.9605	-0.0281	0.4723	0.8263	-1.4549	-1.0270	-1.3342	-1.0375	-1.3359	-1.3212	-0.7368	-0.9996	-0.9514	-1.4073	-0.8697
-0.1484	0.1402	-1.1344	-1.3322	-0.3745	-0.7874	-1.4196	-0.9640	-0.9710	-0.9056	-1.3301	-1.5419	-1.2991	-0.6994	-0.7379	-1.2436	-0.5209
-1.4766	-1.5108	-1.1713	-1.0854	-1.1108	-0.9771	-0.4672	0.3560	-1.6010	-0.4238	-0.0970	-0.5311	-0.9456	-0.4101	-0.7642	-0.9286	-1.1558
-1.1397	-0.6109	-1.0256	0.5112	0.5496	0.7251	-1.1792	-1.2387	-0.7978	-1.1774	-1.1427	-1.2196	-0.8556	-1.2387	-1.4646	-1.0233	-0.6100
-0.8061	-1.2896	-0.0247	-1.9797	-1.6740	-0.5019	-1.1280	-1.2450	-1.3201	-1.3794	-1.5033	-1.4468	-1.5651	-1.6088	-1.5376	-1.1737	-1.0821
-1.2174	-0.8538	-0.5499	-0.5217	-0.4740	-0.1382	-1.1238	-1.2330	-1.1197	-1.8122	-1.2610	-1.7247	-0.8323	-1.6330	-1.9236	-1.4583	-1.4766
-0.8064	-1.5519	0.2546	-2.2358	-1.2550	-0.9670	-0.8966	-1.2137	-1.2185	-1.3366	-1.3305	-1.4523	-1.6249	-1.5094	-1.4690	-1.4297	0.0332
-0.9646	-1.7566	0.6175	-2.1441	-1.3070	-1.1370	-1.1543	-1.1831	-1.2320	-1.8205	-1.4826	-1.8052	-1.6031	-1.7538	-1.5618	-1.3310	0.4014
-0.6694	-1.2781	-1.7649	-1.3652	-0.6927	-1.1417	0.8529	-0.0430	-1.0591	-0.2656	-0.2152	-0.5223	-1.6085	0.0973	-0.0856	-1.1245	-0.9840
-0.6032	-1.1138	-0.6200	-1.2755	-1.0931	-0.6770	-1.3225	-1.1738	-0.8324	-1.5280	-1.3412	-1.2319	-1.5608	-1.3496	-1.8149	-0.3245	-1.5066
-0.4321	-1.5673	-0.9123	-0.8199	-1.1768	-1.1098	-1.4876	-1.0750	-1.2726	-1.3310	-1.4325	-1.5912	-1.4289	-1.3493	-1.7800	-0.7796	-1.2671
-0.4338	-0.8480	-1.1950	-0.9151	-0.7326	-0.6995	-1.6594	-1.1057	0.3040	-1.1050	-1.3734	-1.1821	-1.2836	-1.5346	-1.4424	-1.1828	-0.7052
-0.8240	-1.2604	-1.5890	-1.0722	-1.5955	-1.5425	-0.2016	0.5864	-1.4635	-0.2510	-0.4956	-1.0217	-1.6071	-0.8078	-0.4898	-1.2924	-1.4682
-1.2142	-1.2966	-1.5284	-1.0667	-0.7335	-1.1122	0.5168	0.4831	-1.3150	-0.4591	0.0413	-0.4763	-1.2517	-0.0043	-0.1074	-1.1932	-0.9266
-0.7075	-1.4315	-1.8881	-1.2290	-0.9199	-1.2707	0.0980	0.3454	-1.5082	-0.6980	0.5386	-0.5466	-1.2009	-0.3959	-0.3390	-0.9463	-0.6571
0.0909	-0.8553	-0.8803	-0.9128	-1.2721	-1.3398	-1.6844	-0.9318	-1.5146	-0.7991	-1.5275	-1.1637	-1.3485	-1.1602	-1.4250	-1.2549	-1.4067
-0.0230	-1.5449	-1.1695	-0.7516	-0.7558	-1.5796	-1.2516	-1.3064	-1.4273	-0.9542	-1.7926	-0.9887	-0.9731	-1.5207	-1.3665	-1.1267	-0.6643
0.8408	-1.3839	-0.9553	-0.6805	-0.8706	-1.1551	-1.5063	-1.0260	-1.3652	-1.3345	-1.6375	-0.9654	-1.3681	-1.1016	-1.2529	-1.0821	-0.6822
-0.1956	-1.0608	-0.4840	-0.8455	-1.3988	-0.9510	-0.9794	-1.1060	-1.2552	-1.4039	-0.9224	-0.9871	-1.4780	-1.0344	-1.2912	-0.7274	-0.6480
-0.3022	-1.7426	-1.1416	-1.3404	-0.9304	-0.3966	-0.7130	-0.6578	-0.3575	-1.0503	-1.3619	-1.0060	-1.7783	-0.7059	-1.1803	-0.7347	-0.7145
-0.4372	-0.8986	-1.2742	-1.1756	-1.1896	-0.9958	-1.3693	-0.8174	-1.3643	-1.1471	-0.7626	-0.9416	-1.2122	-0.6229	-0.8026	-0.6334	-0.3601
0.1193	-1.3512	-0.6837	-1.1135	-0.8408	-0.4891	-1.3142	-1.2752	-1.1262	-0.5059	-0.9227	-1.5394	-1.6310	-0.9203	-1.2987	-0.7999	-0.8016
-0.3128	-1.1569	-0.5266	-1.0789	-0.9875	-0.9168	-0.7147	-0.8119	-1.6195	-0.8531	-1.0092	-1.1721	-1.3367	-1.2362	-1.3448	-1.0406	-0.7066
-0.6019	-0.8462	-0.5215	-1.1187	-0.7107	-0.3744	-1.2636	-1.1881	-1.3356	-0.8326	-1.0946	-1.4024	-1.5617	-0.9007	-1.1647	-0.7665	-0.9112
-0.0502	-1.2350	-0.5098	-1.3742	-1.0234	-1.2260	-1.0809	-1.1005	-1.1151	-0.8007	-0.9454	-1.1500	-1.6101	-1.4015	-1.4289	-0.6777	-0.4848
-0.0978	-1.0658	-0.5287	-1.0190	-0.9898	-0.3918	-1.0421	-0.9636	-1.2815	-1.0518	-1.0843	-1.1613	-1.3614	-1.0015	-0.9298	-0.9852	-0.9100
0.8275	-0.9806	-1.2740	-1.1081	-0.8887	-1.0120	-0.9083	-1.4221	-1.3619	-1.1543	-1.5358	-1.2048	-1.5816	-1.0332	-1.3297	-1.2027	-1.0011
0.5857	-1.0429	-1.2701	-1.1692	-0.8610	-0.8372	-0.9122	-1.1757	-1.4516	-1.1026	-1.3544	-0.9359	-1.2724	-1.2230	-1.1835	-0.8737	-0.9724
0.2846	-1.4194	-1.3648	-0.9447	-1.0009	-0.7099	-0.5341	-1.2924	-0.9191	-0.7747	-1.2032	-1.3260	-1.1186	-0.8820	-0.9937	-0.7521	-0.9424
0.5926	-1.0839	-1.0871	-0.6529	-0.7808	-0.7432	-0.7087	-1.0635	-1.2234	-1.1136	-1.1790	-1.0206	-1.5907	-1.2147	-1.0803	-1.1342	-0.6690
0.3007	-1.3834	-0.8444	-1.1051	-1.2318	-0.9564	-1.2357	-1.3391	-1.0962	-1.5073	-0.6137	-1.2977	-1.4810	-0.5933	-1.2357	-1.0152	-0.4208
-0.2890	-1.3555	-1.7966	-1.6190	-1.7791	-1.7578	-0.2861	-0.0398	-0.6442	-0.9711	-0.5056	-0.6378	-1.6009	-0.2817	-0.6758	-1.0822	-1.5115
-0.3471	-0.9122	-1.2479	-1.3059	-1.3517	-1.6012	-0.1804	0.2781	-1.3031	-0.8735	-0.1112	-0.9136	-1.6077	-0.2335	-0.4409	-1.1280	-1.3568
-0.6603	-0.9752	-0.8590	0.4182	-0.5369	-0.5513	-1.3677	-1.4188	-1.1848	-1.5625	-1.1974	-1.4478	-0.3171	-1.7039	-1.6805	-0.6012	-1.0439
-1.0679	-0.6687	-0.9040	0.4951	-0.0915	-0.3949	-1.8713	-1.5976	-1.0684	-1.5590	-1.0522	-1.0886	-0.4660	-1.4637	-1.3124	-0.9587	-0.6965
-1.7131	-1.1700	-2.3493	-1.5942	-1.7494	-1.4744	-1.0411	-0.8349	-1.4406	-1.1318	-1.7155	-1.0632	-1.2979	-1.0029	-0.9599	-1.1139	-1.7192
-1.5008	-1.2858	-1.4303	-1.3338	-1.2711	-1.4283	-1.0395	-0.9023	-1.6470	-1.4902	-1.4979	-1.1378	-1.5231	-1.3707	-1.3724	-1.3970	-1.3032
-1.1793	-1.5119	-1.6324	-1.1865	-1.4167	-1.4529	-0.8880	-0.8916	-1.5350	-1.1627	-1.4100	-1.2421	-1.4610	-1.0790	-1.2831	-1.4633	-1.8745
-1.0845	-1.3697	-1.6655	-1.5490	-1.5850	-1.4056	-1.1241	-0.8879	-1.3389	-1.3755	-1.5780	-1.2745	-1.4508	-1.2785	-1.3805	-1.3154	-1.8323
-1.5650	-1.5021	-1.4213	-1.7670	-1.3827	-1.4852	-0.6399	-0.8005	-1.1359	-1.5580	-1.3539	-1.1624	-1.2525	-1.3265	-1.1527	-1.1693	-1.8004
-1.9587	-1.3315	-0.7104	-1.4190	-1.7182	-1.5822	-1.0257	-0.8870	-1.3156	-0.7923	-1.1289	-1.3786	-1.7689	-0.6318	-1.0139	-1.4516	-1.7494
-1.4750	-1.5871	-2.0269	-1.6653	-1.4503	-1.6422	-1.4033	-0.7856	-1.6779	-1.8307	-1.5735	-1.2902	-1.5385	-1.8403	-1.4675	-1.3927	-1.3488
-1.8979	-1.5179	-1.7925	-1.2463	-1.0909	-1.1811	-0.2036	0.2957	-1.2555	-0.6360	0.5398	-0.5083	-1.6221	-0.8390	-0.0269	-1.1313	-0.6650
-1.2891	-1.3704	-0.8563	-1.1066	-1.5374	-1.5245	-0.1801	-0.0021	-1.4641	-0.0646	0.4974	-0.5504	-2.0838	-0.8648	0.4228	-1.0105	-1.4290
-1.2604	-1.0347	-1.5655	-1.1537	-1.3062	-1.7005	-0.6295	0.4763	-1.4878	-0.2125	0.3735	-0.6952	-1.4911	-0.4299	0.3916	-1.2141	-1.3443
-1.5798	-1.3312	-1.4593	-1.4562	-1.2321	-1.0894	0.1780	0.4266	-1.5909	-0.0868	0.2200	-0.3774	-1.8391	-0.5805	0.6828	-1.1692	-1.0860
-1.0650	-1.1352	-0.3681	0.6383	-0.8574	-0.8180	-1.0857	-1.2560	-1.3379	-1.3679	-1.4479	-1.3495	-1.0753	-1.6178	-1.2638	-0.9517	-1.4737
-0.7447	-0.4409	-1.3614	-0.3045	-0.9106	-0.7286	-1.1558	-1.9209	-1.2635	-1.8659	-1.7169	-1.6000	-1.7957	-1.7012	-1.4562	-1.4809	-1.3454
-0.9071	-0.1900	-1.2227	0.5684	-0.0881	-0.0801	-1.8063	-1.9388	-1.8979	-1.8563	-1.6185	-1.8933	-1.0605	-1.9923	-1.7782	-1.7913	-0.4744
-1.4038	-0.0432	-0.6471	-0.1360	-0.5481	-0.1159	-1.6723	-1.9983	-1.1779	-1.4767	-1.8178	-1.2114	-1.4169	-2.2950	-1.4854	-1.3669	-0.9811
-0.8840	-0.2260	-1.6642	-0.2514	-0.6335	-0.6364	-1.5300	-1.5247	-1.0265	-1.7974	-1.8421	-1.8078	-1.8128	-1.9821	-1.5988	-1.3656	-1.5404
0.2108	-0.3922	-1.8825	-0.4206	-0.9423	-1.0870	-1.7391	-1.7398	-1.0556	-1.8011	-1.7674	-1.2041	-1.3674	-1.9011	-1.0186	-1.5001	-0.7866
-0.0352	-0.4711	-1.7712	0.3208	0.1454	0.0213	-1.9262	-1.8177	-1.3108	-1.4970	-1.7939	-1.7640	-1.1721	-1.8650	-1.2562	-1.3912	-1.3886
-1.0823	0.1775	-1.5845	0.5746	0.2141	0.3328	-1.8022	-1.2798	-1.3485	-1.5355	-2.2924	-1.2035	-1.2602	-1.7188	-1.6100	-1.5577	-1.5343
-1.3015	-0.1099	-1.3170	0.8488	0.4521	0.3148	-2.1452	-1.7125	-1.3376	-1.9845	-1.8193	-1.6836	-0.7525	-2.0046	-1.6533	-1.3163	-1.6036
-1.5535	-1.6386	-1.8058	-1.9482	-0.9306	-1.2060	0.0964	-1.1982	-1.2922	-1.7238	-0.9469	-0.8025	-1.7164	-0.7295	-0.8276	-1.5447	-1.3875
-1.6622	-1.3538	-2.2228	-1.6007	-1.2143	-1.2470	-0.7773	-0.9273	-1.3902	-1.1981	-0.9684	-0.8007	-1.2672	-0.4138	-0.8408	-1.3525	-1.0805
-0.4045	-1.2349	-1.3446	-0.9095	-0.8944	-1.0030	-1.5112	-0.8234	-0.9742	-1.4257	-1.3589	-1.4564	-1.3445	-1.5065	-1.3594	-0.9917	-0.4728
-0.6814	-1.7202	-0.8289	-0.6181	-1.1744	-1.0266	-1.4814	-1.1329	-1.2747	-1.4910	-1.3338	-1.5283	-1.3817	-0.7810	-1.2316	-0.8500	-0.1632
-0.0034	-1.3596	-1.5800	-0.6598	-1.3456	-1.1617	-1.0048	-0.8332	-1.3230	-0.9428	-1.0520	-1.2679	-0.9186	-0.7809	-1.0142	-1.1663	-1.1249
-1.3668	-1.1931	-0.0650	-0.5355	-0.4835	-0.1679	-1.0802	-1.1101	-0.9095	-1.0193	-0.9891	-1.7349	-0.5134	-1.5120	-1.3390	-1.0530	-1.0372
-1.2206	-1.2847	-1.9568	-1.4289	-1.4950	-1.3760	0.1176	0.2592	-1.6146	-0.4775	-0.6573	-0.6101	-1.8794	-0.4996	-0.3320	-0.8220	-0.9433
-0.9090	-1.2323	-1.6227	-1.0185	-1.8572	-1.6979	-0.4438	0.5681	-1.4197	-0.6099	-0.7595	-0.6555	-1.6067	-0.8046	-1.0243	-1.5144	-1.4103
0.0016	-1.1327	-1.3285	-1.1659	-0.9594	-1.0558	-1.0888	-0.8028	-1.6194	-0.9933	-1.4894	-0.9716	-1.8521	-1.4621	-1.2361	-1.2601	-1.3289
-0.4725	-0.9194	-1.5056	-0.8625	-1.1562	-1.0305	-1.6599	-1.0008	-1.5628	-1.2944	-0.9987	-1.2576	-1.2994	-1.4971	-1.4435	-1.0890	-1.1281
-1.8630	-1.2719	-0.9362	0.6095	-0.3202	0.0019	-1.7782	-1.0008	-0.9362	-1.6595	-1.3229	-1.0321	0.3582	-1.7136	-1.7827	-0.8855	-1.1712
-1.1524	-1.0953	-0.7055	-0.6734	-0.5054	-0.5387	-1.8613	-0.9542	-0.7781	-1.4643	-1.8403	-1.2099	-0.0445	-1.7286	-1.7692	-0.4373	-0.8007
-1.6479	-0.6750	-0.4691	0.2427	-0.5569	0.7454	-1.7223	-1.5434	-0.5989	-1.8415	-1.7554	-1.4923	-0.6018	-2.0863	-1.8965	-1.3139	-1.0919
-1.5345	-1.0548	-0.2962	0.2822	0.1353	-0.1611	-1.9332	-1.4969	-1.1754	-1.7536	-1.5720	-1.4355	-0.0541	-1.9233	-1.6847	-1.2981	-1.0832
-0.5411	-1.1843	-0.9552	-0.8046	-1.0158	-1.1857	-1.2607	-1.5250	-0.9930	-1.2174	-1.4850	-1.1572	-1.3352	-1.1298	-0.9503	-0.8436	-0.1127
-0.5677	-0.8385	-1.0686	-0.8840	-1.0855	-1.2160	-1.4179	-1.3001	-1.0229	-0.9356	-1.5018	-1.0517	-1.5259	-1.3451	-0.8522	-0.8041	-0.4963
0.8031	-1.0029	-1.4194	-1.1736	-0.8730	-1.0726	-1.4200	-1.0735	-0.9687	-1.4168	-1.1760	-1.1405	-1.5379	-0.7773	-1.2855	-0.9404	-1.0310
-1.1650	-1.6600	-1.4736	-0.6676	-1.7865	-1.1547	-1.4016	-1.2558	-0.8656	-1.5220	-1.4478	-1.3444	-0.4944	-1.5688	-1.6581	-0.4974	-0.8086
-1.6765	-0.9343	-1.1342	-1.3856	-1.1408	-0.3293	-1.6340	-1.3285	-0.7924	-1.4953	-1.4008	-1.7377	-1.1640	-1.4267	-1.3232	-1.0277	1.0444
-1.6326	-1.1167	-1.3337	-1.4057	-1.3396	-0.6753	-1.6754	-1.3422	-0.9988	-1.5906	-1.4396	-1.5407	-1.7248	-1.4624	-1.1755	-0.6517	0.4659
-1.5704	-1.6184	-0.9174	-1.6156	-1.3557	-0.5101	-1.1581	-1.3666	-1.2976	-1.3236	-1.2016	-1.2362	-1.4131	-1.2048	-0.4893	-1.0653	0.7538
-1.3457	-1.5136	-1.4684	-1.1962	-0.9413	-0.5567	-1.0755	-1.4406	-1.1103	-1.4598	-1.2964	-1.5607	-1.5279	-0.8867	-1.0243	-0.8614	0.5928
-1.9752	-1.4278	-1.3493	-1.4868	-1.3521	-1.3576	-0.5803	0.4444	-1.5546	-0.5658	-0.7618	-0.8727	-1.4438	-0.8138	-0.5825	-1.3183	0.1392
-1.9221	-1.7311	-1.3305	-1.8634	-1.6523	-1.3644	-0.6769	0.3747	-1.5531	-0.6459	-0.7299	-0.4858	-1.0242	-0.8784	-0.9592	-1.2719	-0.0864
0.3850	-1.3355	-0.9287	-1.0677	-1.0619	-1.4952	-0.9158	-0.9077	-1.0965	-0.0977	-1.3014	-1.5516	-1.4244	-1.5931	-1.0203	-1.3145	-1.0516
-1.4148	-0.9767	-1.2894	-0.9702	-1.2615	-1.1440	-1.3206	-1.7763	-1.3505	-1.7045	-1.7953	-1.7913	-1.7780	-1.5791	-1.1177	-1.1701	-0.0803
-0.9858	-1.4087	-1.2346	-1.5917	-1.2147	-0.8223	-1.3575	-1.3869	-1.3433	-1.6838	-1.3000	-1.1773	-1.7474	-1.8400	-1.1607	-1.5529	-0.9102
-1.5369	-1.2948	-1.5050	-1.5105	-1.7465	-1.1735	-0.8190	-0.5434	-1.7351	-1.0430	-1.0871	-1.1818	-2.1396	-0.9829	-1.1055	-1.4527	-1.6120
-0.7943	-0.6854	-0.8806	-0.9984	-1.3346	-1.3277	-1.1667	-1.6073	-1.2398	-1.2763	-1.5233	-1.2128	-1.6633	-1.5951	-1.5276	-1.1168	-0.9210
-1.4787	-0.5520	-0.5597	0.2521	-0.0406	0.0634	-1.3663	-1.3634	-1.1959	-1.4650	-1.7479	-1.2864	-0.9895	-1.7464	-1.5891	-1.5013	-1.4685
-0.8023	-0.3116	-0.9265	0.6292	0.1521	0.1503	-1.5656	-1.0014	-1.3181	-1.2765	-1.3030	-1.0972	-0.4512	-1.3993	-1.3582	-0.8889	-1.1622
-1.0578	-0.8331	-1.2787	0.2480	-0.0351	-0.3670	-1.2830	-1.4512	-1.2580	-0.7303	-1.3296	-1.3636	-0.4154	-1.2648	-1.6277	-0.8023	-1.3838
-0.3958	-1.2514	-1.4121	-1.4602	-1.1063	-1.1802	-0.1800	0.2879	-1.4357	-0.5281	-0.5325	-0.3395	-1.4542	-0.6288	-0.2971	-1.0480	-1.2111
-0.4250	-1.4617	-1.4349	-1.4972	-1.5904	-1.5990	0.0588	0.3376	-1.6017	-0.2294	-0.7645	-0.3340	-1.4084	-0.5604	-0.2451	-1.0577	-1.6796
-1.0454	-1.4184	-1.4722	-1.8631	-1.0941	-1.0787	0.4055	0.2066	-1.4544	-0.2742	-0.0275	-0.4792	-1.7119	-0.6614	-0.2617	-0.9599	-0.3796
-1.5460	-1.3415	-1.5047	-1.5186	-1.7514	-1.2595	-0.8295	-0.5256	-1.7260	-1.0187	-1.1101	-1.1565	-2.1257	-0.9672	-1.1280	-1.4218	-1.6196
-0.9996	-0.7496	-1.0215	-0.4500	0.3292	0.6699	-1.4782	-1.3141	-1.1287	-0.9200	-1.4965	-1.6430	-1.3361	-1.8448	-0.6435	-1.1267	-0.7811
-1.1361	-0.4521	-1.5065	-0.2868	-0.2785	0.2406	-1.6096	-1.2506	-1.3650	-1.3927	-1.5104	-1.5828	-0.6517	-1.5396	-0.8138	-1.2260	-1.0942
-1.5706	-0.9729	-1.2051	-0.1971	0.3391	0.6060	-1.4395	-1.2784	-1.4393	-1.7302	-1.4665	-2.1052	-0.9559	-1.5482	-0.8872	-1.0302	-1.2652
-1.8496	-0.8217	-0.9771	0.2484	-0.2945	-0.3386	-1.4753	-1.2769	-1.2751	-1.6708	-1.6436	-1.5311	0.9090	-1.9356	-1.7906	-1.0918	-1.6161
-1.5867	-0.8929	-0.5675	-0.0368	-0.3602	-0.5654	-1.4442	-1.1996	-0.8214	-1.5278	-1.5689	-1.5523	0.6170	-1.4910	-1.7812	-1.1017	-1.4274
-1.6921	-1.1917	-0.8920	-0.0723	-0.4089	-0.3207	-1.6576	-1.3179	-0.7992	-1.6068	-1.7061	-1.4558	0.2130	-1.7904	-1.6129	-0.7708	-1.2534
-1.7503	-0.6080	-0.8945	-0.1171	-0.0339	-0.0561	-1.9937	-1.2449	-0.4494	-1.6440	-1.6482	-1.0999	0.5423	-1.4400	-1.5874	-1.0590	-1.3271
-1.3461	-0.8035	-1.0132	0.0911	0.0560	-0.0911	-1.8053	-1.4450	-0.7557	-1.5016	-1.5854	-1.7107	0.7417	-1.3369	-1.9447	-1.0827	-1.6426
-1.9421	-1.3634	-1.5214	-1.4275	-1.2945	-1.4393	-1.2132	-0.8497	-1.3249	-1.1407	-0.8579	-0.9348	-1.9146	-0.8523	-1.0431	-1.2412	-1.8284
-1.0126	-1.3624	-1.9363	-1.1676	-1.4114	-0.9305	-1.0823	-0.5860	-1.2837	-1.0957	-0.9829	-0.7879	-1.3846	-0.9135	-0.8738	-1.6308	-1.4470
-2.0937	-1.5488	-1.9395	-1.2736	-1.3799	-1.2697	-1.0581	-0.6775	-1.4582	-1.5516	-0.9077	-0.5152	-1.5338	-0.8903	-1.1979	-1.2674	-1.3715
-1.2702	-1.1375	-2.1350	-1.3703	-1.8060	-1.3933	-0.9247	-0.9327	-1.6414	-1.0994	-1.5096	-1.0246	-1.4445	-1.2515	-1.1912	-1.4181	-1.7311
-0.9528	-1.0053	-1.6710	-1.0651	-1.3574	-1.4351	-0.0716	0.3547	-1.4452	-0.1392	-0.4120	0.1338	-1.7215	-0.7878	-0.5390	-1.2343	-1.3433
-1.4309	-1.2870	-1.5525	-1.4179	-1.1562	-1.0032	-0.3119	1.0923	-1.5446	0.0208	-0.6056	-0.2694	-1.7739	-0.3020	0.1371	-1.2734	-0.8701
0.5416	-1.2153	-1.6336	-1.1720	-1.0688	-1.0794	-0.9609	-1.2093	-1.3175	-1.4342	-1.4075	-0.9203	-1.5371	-1.1014	-0.8766	-1.2447	-0.8825
-1.1126	-1.4438	-1.4393	-1.6131	-1.0932	-0.8290	-0.4690	0.3532	-1.6545	0.1189	-0.2228	-0.8284	-1.6904	-0.5423	0.2495	-1.1141	-0.9181
-1.3335	-1.2496	-1.4125	-1.5708	-1.3586	-1.2609	-0.7816	0.4251	-1.0765	-0.1459	-0.4340	-0.7620	-1.3983	-0.6805	0.2993	-1.2224	-1.1270
-1.1458	-1.3113	-1.3507	-1.6054	-1.1587	-1.1127	-0.5084	0.4001	-1.4479	0.2467	-0.5967	-1.0921	-1.4645	-0.7335	0.8916	-1.0892	-1.6520
0.0697	-1.0806	-1.1165	-1.5655	-1.4504	-1.2946	-1.6562	-1.2790	-1.1804	-1.4696	-1.4895	-1.3411	-1.9007	-1.6396	-1.5957	-0.8948	-0.3429
-1.2804	-0.6825	-0.6007	0.0735	0.0632	0.0606	-1.2264	-1.7212	-1.0623	-1.4018	-1.0460	-1.1948	-0.6345	-1.5541	-1.0616	-1.1867	-1.2573
-1.2564	-1.5886	-1.4174	-1.8184	-1.0709	-1.1723	-0.5308	-0.8265	-1.1564	-1.2408	-0.8379	-0.7135	-1.6219	-0.9561	-0.9797	-1.4902	-1.4940
-1.3945	-1.6708	-2.4993	-1.3089	-1.7421	-1.3255	-0.6521	-0.8168	-1.3737	-1.5732	-1.0837	-1.0202	-1.5967	-0.7829	-1.0351	-1.4616	-1.1555
1.0046	-1.3481	-1.1584	-0.6825	-1.0252	-1.3773	-1.1833	-1.1007	-1.1635	-1.3735	-1.4561	-0.9613	-0.8005	-1.2381	-1.5728	-1.0463	-0.9384
0.7297	-0.9807	-0.6338	-0.4954	-1.1102	-1.2953	-1.0930	-1.2347	-1.0809	-1.4595	-1.2726	-1.1338	-1.6203	-0.9917	-1.3316	-0.8138	-1.1847
0.7602	-0.9528	-1.4273	-0.8516	-0.5071	-1.2330	-1.5802	-1.0340	-1.3226	-1.2798	-1.5841	-0.9413	-0.9018	-1.5023	-1.6813	-1.2586	-0.8724
-2.1552	-0.9888	-0.7023	0.0347	-0.9861	-0.3658	-1.5046	-1.6907	-1.3308	-1.3467	-1.4840	-1.3244	-0.1909	-1.3899	-1.5536	0.8466	-1.1893
-1.5819	-1.7173	-1.0562	0.1139	-1.7118	-1.2517	-0.8923	-1.3032	-1.3239	-1.1605	-1.4909	-1.2348	-0.7357	-1.3153	-0.8724	-0.4008	-0.9517
-1.8798	-0.8783	-1.1078	0.5478	-0.8645	-0.1792	-1.6913	-1.1698	-1.4579	-1.6690	-1.5613	-0.9503	-0.3184	-1.6812	-1.4164	0.8400	-0.7730
-1.4733	-1.0856	-0.9371	0.1995	-0.8591	-0.4281	-1.7516	-0.9365	-1.4819	-1.4322	-1.4367	-1.0215	-0.6139	-1.2358	-1.1264	0.7398	-1.3777
-1.7085	-0.5754	-0.5821	0.1755	-0.4033	-0.1723	-1.6639	-1.1443	-1.1118	-1.5949	-1.4230	-1.4476	-0.7322	-1.5703	-1.3397	0.7853	-1.4082
-1.6962	-1.0903	-0.8454	-0.3228	-1.8908	-0.7490	-1.5081	-1.1017	-0.8330	-1.2646	-1.0854	-1.4625	-1.2610	-1.3766	-1.5619	-0.4356	-0.6107
-1.1532	-1.8760	-0.8602	0.1847	-2.0013	-1.7506	-1.2329	-1.4239	-1.0782	-1.3783	-1.3146	-1.1216	-0.8178	-1.4875	-1.2613	-0.0102	-0.3551
-1.6294	-0.6110	-0.7952	0.1373	-0.4710	-0.2433	-1.7676	-1.1241	-1.3884	-1.0340	-1.2978	-0.9943	-0.2903	-1.4292	-1.1638	-0.7272	-1.2431
-1.5314	-1.0799	-1.1792	0.3844	-0.0784	0.1580	-1.6467	-1.0392	-1.1941	-1.4621	-1.1849	-1.1255	-0.7484	-1.1492	-1.2841	-0.7620	-1.0906
-1.9704	-1.0580	-0.4147	0.4624	-0.8232	-0.0761	-1.7063	-1.6949	-0.9983	-1.1364	-1.4275	-1.5220	-0.7645	-1.5608	-1.3883	0.5627	-0.8855
-1.3728	-1.4773	-1.2369	-0.9156	-1.6746	-1.1123	-1.3177	-1.2400	-0.9235	-1.5155	-1.5366	-1.3844	-1.1679	-2.0053	-1.4459	0.5570	0.3604
-1.5676	-0.5621	-1.2132	0.8199	-0.5601	-0.5658	-1.6542	-1.1304	-0.8364	-1.6057	-1.3055	-1.2024	-0.0306	-1.2935	-1.6793	-0.2383	-1.2859
-1.3186	-1.6709	-1.3624	-0.6302	-1.4450	-1.2035	-1.4960	-1.2339	-0.9727	-1.4474	-1.5620	-1.6679	-0.8491	-1.3037	-1.6413	-0.0890	0.0256
-1.1123	-1.4973	-1.1079	-0.4670	-1.5721	-1.1367	-1.5953	-0.9396	-0.8690	-1.2560	-1.4462	-1.2622	-0.6348	-1.7296	-1.6101	-0.1252	-1.1212
-1.8657	-0.5576	-1.1126	0.5463	-0.7832	-0.5163	-1.8675	-1.3781	-0.8686	-1.3122	-1.8903	-1.0211	-0.4074	-1.6068	-1.5539	-0.4023	-1.6072
-1.4674	-1.5858	-0.8049	-0.5865	-1.4172	-0.8662	-1.8022	-1.2199	0.2942	-1.5100	-1.2012	-1.0198	-0.7816	-1.5062	-1.4636	-0.0580	-0.0699
-0.8301	-1.4825	-1.2027	-0.5262	-1.7748	-1.5519	-1.9967	-1.3953	-0.8706	-1.6967	-1.6767	-1.1726	-0.5267	-1.6233	-1.6094	-0.1346	-0.8445
-1.2461	-1.5687	-0.9512	-0.2396	-1.6040	-1.4348	-1.3268	-0.7800	-1.0241	-1.1333	-1.5231	-1.0321	-0.7891	-1.5976	-1.7665	-0.2521	-0.5042
-1.4381	-1.4581	-1.2782	-0.4303	-1.0570	-0.8657	-1.4989	-1.3302	-0.5779	-1.5092	-1.3671	-1.5236	-0.8160	-1.4653	-1.6208	-0.1723	-0.3225
-1.3381	-0.6623	-1.1342	0.6142	-0.7488	-0.4648	-1.4467	-1.1643	-0.9527	-1.5793	-1.3818	-1.5426	-0.7391	-1.1285	-1.4586	-0.0350	-1.0417
-0.8784	-1.2594	-1.0742	-0.6260	-1.6609	-1.7704	-1.7617	-1.2470	-0.0560	-1.7387	-1.2960	-1.0152	-1.0997	-1.5303	-1.2355	-0.2579	-0.4231
-1.3655	-1.3996	-1.3218	-0.3060	-1.5820	-0.9704	-1.5867	-1.4831	-0.6471	-1.6576	-1.3215	-1.4441	-0.9497	-1.0672	-1.4121	-0.4227	-0.9725
-1.3689	-1.1962	-1.1227	-0.3312	-1.5718	-1.3811	-1.8975	-1.1364	-0.7539	-1.4666	-1.2541	-1.4097	-0.8124	-1.5119	-1.2610	-0.3529	0.1595
-1.3751	-1.1037	-1.1359	-0.5982	-0.9334	-1.1226	-1.6075	-0.9038	-1.0107	-1.4514	-1.7193	-1.3892	-1.0552	-1.5515	-1.6542	-0.2793	0.0356
-0.5870	-0.8682	-0.8219	-0.3405	-1.2941	-0.9934	-1.4233	-1.3253	-0.8510	-1.3327	-1.4868	-1.4272	-1.4201	-1.7667	-1.5116	-0.1913	-1.0534
-0.5206	-1.1178	-1.2734	-0.5324	-1.4434	-1.3695	-1.6696	-1.5376	-1.0171	-1.2715	-1.1854	-0.9901	-1.0964	-1.5497	-1.1541	-0.5618	-0.8489
-1.0120	-1.0225	-1.4381	-0.5297	-1.4547	-1.3644	-1.2620	-1.4576	-0.7767	-1.2590	-1.2594	-1.3534	-0.9320	-1.2936	-1.2923	-0.1426	-0.3276
-1.6024	-0.5601	-1.1148	0.2729	-0.4494	-0.4770	-1.4744	-1.5090	-0.7799	-1.5817	-1.3476	-1.1802	-0.2651	-1.5185	-1.7709	0.2490	-0.6163
-1.8749	-0.8337	-0.9033	0.5286	-0.3975	-0.2317	-1.2504	-1.4291	-0.9672	-1.4454	-1.2461	-1.4446	-0.4438	-1.4365	-1.6326	-0.3168	-0.9266
-1.5848	-0.7755	-0.7748	0.6874	-0.4333	-0.2372	-1.3620	-1.5255	-0.5831	-1.3628	-1.3026	-1.1387	-0.5315	-1.2109	-1.4871	0.1310	-1.0168
-1.8412	-0.9210	-1.5035	-0.7619	-1.7214	-1.1413	-0.9449	-1.0926	-0.2761	-1.2147	-0.8038	-0.9422	-0.9378	-1.4181	-0.7934	0.4018	0.6508
-1.0116	-1.2038	-1.3179	-0.4834	-1.8168	-1.3550	-1.2773	-1.4083	-0.4433	-1.6806	-0.9209	-0.9903	-0.9821	-1.1340	-1.0094	-0.5942	-0.0780
-1.9395	-0.4655	-1.2487	0.5189	-0.6347	-0.5764	-1.1040	-1.7526	-0.6735	-1.3441	-1.4263	-1.0655	-0.3322	-1.6554	-1.4201	0.0194	-1.1329
-1.0447	-1.1799	-1.1155	-0.6103	-1.2925	-1.1265	-1.4969	-1.6515	-0.8490	-1.2254	-1.5401	-1.3336	-1.2619	-1.6100	-1.2163	0.1583	-0.3756
-1.8804	-0.7851	-0.8306	0.5473	0.0001	0.2165	-1.3709	-1.2848	-0.9825	-1.4237	-1.3609	-1.2324	-0.0752	-1.5821	-1.5156	-0.1536	-1.3767
-1.3076	-0.9274	-1.2826	0.4823	-0.8284	-0.6473	-1.5926	-1.2359	-1.0493	-1.6126	-1.2976	-1.2370	-0.1216	-1.2600	-1.4810	-0.0749	-1.2456
-0.5808	-1.2602	-1.3748	-1.5140	-1.2397	-1.4797	-0.4060	0.3547	-1.2369	-0.8444	-0.5900	-0.1300	-1.3458	-0.8776	-1.2256	-1.1678	-1.5269
-0.1958	-1.7693	-1.3166	-1.2841	-1.6081	-1.5319	-0.5226	0.4871	-0.4446	-0.8195	-0.7192	0.0776	-1.3425	-0.4346	-0.8813	-1.4889	-1.7591
0.5583	-1.1056	-1.5907	-0.8656	-1.0113	-1.0614	-1.1785	-0.8996	-1.1426	-1.4994	-1.0630	-1.0086	-1.2906	-1.1291	-1.1768	-0.7755	-0.4501
0.1045	-1.0895	-1.3110	-0.9780	-0.9481	-1.0248	-0.4895	-1.1982	-0.7373	-1.0805	-1.2364	-1.1852	-1.2589	-1.3738	-1.4189	-1.1762	-0.9410
0.4803	-1.3288	-1.4640	-0.7663	-1.1333	-0.9161	-1.2053	-0.8076	-1.1484	-1.0681	-1.1693	-1.3930	-1.2893	-0.9942	-1.1629	-1.0567	-1.1816
-1.1119	-1.9343	-1.4366	-1.0672	-1.6686	-1.3822	-0.9146	-0.0348	-0.4744	-0.4563	-0.1193	-0.7141	-1.6951	-0.4234	-0.5232	-1.0668	-1.2516
-1.6388	-1.5509	-1.8700	-1.2501	-1.5382	-1.3105	-0.8198	0.1932	-1.5276	-0.5084	-0.6386	-0.7173	-1.6750	-0.4489	-0.5886	-0.8682	-0.3952
-1.6709	-0.9064	-1.6312	-1.3377	-1.5225	-1.4461	-0.1669	-0.4678	-1.1824	-1.3309	-0.7415	-0.7277	-1.5759	-1.2170	-0.9889	-1.3347	-2.0124
-1.6162	-1.1227	-2.0116	-1.2872	-1.1393	-1.1987	-0.9276	-0.7906	-1.1439	-0.7795	-0.7062	-0.7567	-1.5197	-0.8954	-0.2324	-1.3822	-1.2145
-1.5924	-0.8249	-1.9697	-1.3813	-1.2057	-1.2270	-0.8142	-0.8448	-1.4176	-1.3673	-1.4484	-0.6380	-1.9798	-1.0350	-0.8521	-1.5178	-2.1277
-1.2067	-0.0577	-1.4721	-0.4514	-0.2704	-0.4129	-2.0413	-1.7279	-1.5769	-1.2364	-2.1178	-1.6753	-1.4847	-1.6879	-1.4226	-1.2871	-1.6234
-1.9107	-1.1574	-1.0731	0.6176	-0.4161	-0.4129	-1.6530	-1.4272	-0.7881	-1.8434	-1.4293	-1.3364	0.2663	-1.7217	-2.1773	-0.8145	-1.2352
-0.6470	-1.3587	-0.8439	-1.6783	-1.2346	-1.0469	-1.7126	-0.9994	-1.2131	-1.7568	-1.5499	-1.7950	-1.9839	-2.2145	-1.2810	-1.2977	0.5508
-0.8557	-1.2614	-0.6458	-1.5597	-1.0660	-0.8516	-1.3152	-1.6906	-1.2532	-1.8304	-1.2832	-2.0522	-2.1726	-2.0066	-1.7723	-1.7028	-0.7037
-0.5774	-1.3804	-0.5139	-1.6972	-0.8107	-0.5041	-1.4686	-1.0826	-1.1908	-1.7493	-1.7260	-1.6060	-1.7657	-2.0691	-1.9012	-1.3717	-0.8271
-0.8454	-0.2690	-1.3889	-0.8822	-0.8530	-0.7513	-1.5901	-2.0437	-1.2248	-1.8361	-1.6134	-1.8140	-1.9128	-1.8250	-1.3828	-1.5693	-1.1148
-0.8464	-1.2024	-1.4554	-1.2031	-0.8029	-0.5254	-1.6205	-1.4097	-1.3460	-1.6230	-1.2164	-1.5380	-1.6763	-1.8623	-1.2281	-1.1910	-0.5584
-1.4938	-0.7984	-1.7062	0.1309	-0.7831	-0.5355	-1.8904	-1.6988	-1.3549	-1.6695	-1.8608	-1.4957	-0.7550	-1.7842	-1.4960	-1.1214	-1.1893
-0.5437	-0.8913	-1.5335	-1.0121	-1.2380	-1.0081	-1.7358	-1.6121	-0.8729	-1.5715	-2.0529	-1.7008	-1.6650	-2.0263	-1.5707	-1.3901	-1.4171
-1.6857	-0.6443	-1.5569	-0.0581	-0.8013	-0.2144	-2.0173	-1.7845	-1.2111	-1.6627	-1.8137	-1.5942	-0.7576	-1.6279	-1.4501	-1.2510	-0.6060
-0.6511	-1.1998	-1.3723	-1.2716	-1.3200	-1.0463	-1.2420	-0.6272	-0.8479	-0.8708	-0.5517	-1.3262	-1.5192	-1.0333	-1.1487	-1.3083	0.0041
-0.2852	-1.1672	-1.3099	-1.0590	-0.7035	-1.1285	-0.8947	-0.7712	-0.8466	-1.5666	-1.1364	-1.6607	-1.6036	-1.3909	-1.2934	-0.9733	-0.9384
-0.4630	-1.4095	-1.4747	-1.0743	-0.4414	-0.8261	-1.1006	-1.0603	-1.1365	-1.2817	-1.5523	-1.3820	-1.5758	-1.5837	-1.2288	-0.9495	-0.9682
0.4245	-1.1275	-1.2365	-1.0756	-0.9866	-1.1353	-0.4180	-1.4717	-1.0916	-1.2262	-0.6791	-1.6818	-1.4564	-0.8818	-0.8998	-1.0623	-0.9129
0.0525	-1.1258	-1.2492	-0.3590	-1.1026	-1.3331	-1.1800	-1.5051	-0.9929	-0.8672	-1.1402	-1.5382	-1.2511	-1.1102	-0.9408	-0.7890	-0.8411
-0.2119	-0.7033	-1.5873	-0.6936	-0.6211	-0.9194	-1.1504	-1.3267	-0.7124	-1.1091	-1.5362	-1.0017	-1.4938	-0.9669	-1.1337	-0.8741	-1.0864
-0.4568	-1.4195	-1.2537	-1.0721	-1.0545	-1.0115	-1.4488	-1.0554	-0.8485	-1.4926	-1.5311	-1.1585	-0.4228	-1.0561	-1.3697	-1.1235	-0.8655
-1.4514	-1.1542	-1.8543	1.1441	-0.9774	-0.3610	-1.3991	-1.9406	-1.3043	-2.0080	-1.5063	-1.4614	0.0059	-1.7707	-1.4761	-1.3330	-2.0425
-1.2991	-1.3675	-1.6393	0.5193	-0.5108	-0.7376	-1.2151	-2.2731	-0.8090	-1.8933	-1.8368	-1.9757	-0.2426	-1.6362	-1.4953	-1.0981	-1.2727
-1.8469	-0.8176	-1.4920	0.4469	-0.4529	-0.0139	-1.6598	-2.0192	-0.5911	-1.6151	-1.4356	-1.3338	-0.2623	-1.3214	-1.0484	-0.8510	-1.1115
0.0713	-1.1806	-1.4635	-0.8788	-0.9703	-1.3148	-1.5072	-0.6662	-0.9125	-1.2551	-1.2095	-1.0863	-0.7199	-1.5991	-1.5008	-0.9151	-0.7268
0.2245	-1.5703	-1.1590	-0.6631	-1.4525	-0.9993	-1.3712	-0.5141	-1.5045	-0.8494	-1.3488	-1.3747	-1.3781	-1.1298	-1.1062	-1.1505	-1.2148
-1.7503	-1.5265	-0.4813	-2.1491	-1.7560	-1.4080	-1.0057	0.7077	-0.1084	-0.4139	-1.4194	-0.8492	-1.4492	-1.2999	-1.1390	-1.4318	-1.2901
-1.4687	-1.6842	-0.4568	-2.0923	-1.5297	-1.0940	-0.4873	0.1216	-1.5065	-0.8366	0.6041	-0.6676	-1.1263	-0.8007	-1.1685	-1.5586	-1.9143
-1.2746	-1.6323	-0.7716	-2.1367	-1.7155	-1.5085	-0.3814	0.4718	-1.4713	-0.6018	0.7272	-1.1727	-1.6249	-0.9945	-1.2413	-1.4716	-1.3537
0.1549	-1.5284	-1.1613	-1.1674	-1.1912	-1.2614	-1.2725	-1.1350	-0.9476	-0.9935	-0.7775	-1.6387	-1.3810	-1.4307	-1.4987	-1.1415	-0.1791
0.2116	-1.0270	-1.5740	-0.6470	-0.8805	-0.8150	-1.0826	-1.0880	-1.4220	-1.3959	-1.0808	-0.9262	-1.4364	-0.9515	-1.1217	-1.0399	-1.5375
0.3836	-1.2383	-1.3771	-0.7484	-1.1533	-1.1658	-1.3884	-0.5993	-1.4052	-1.2639	-1.2045	-1.0631	-1.2063	-0.9072	-1.3577	-1.1419	-1.2712
0.5141	-1.0636	-1.4830	-0.8654	-0.6200	-0.8226	-1.1756	-1.2836	-1.3036	-1.2565	-1.1843	-1.3816	-0.9892	-1.1383	-1.4596	-0.9473	-1.1089
0.3195	-1.2710	-1.5194	-1.0274	-0.9119	-1.0709	-1.2051	-0.6878	-0.9888	-1.1450	-1.2982	-1.1646	-1.4528	-1.2488	-1.4035	-1.1819	-1.0753
0.9195	-1.3704	-1.5648	-0.7924	-0.9338	-0.7828	-0.8295	-1.0147	-1.3001	-1.3413	-1.2798	-1.1690	-1.1767	-1.0417	-1.2396	-1.0428	-1.2794
-0.3592	-1.5933	-1.1288	-1.1123	-0.6904	-0.4352	-1.9363	-0.9076	-1.1800	-1.0284	-1.3100	-1.4993	-1.8920	-1.9182	-1.2982	-0.0998	-0.4120
0.1389	-1.4382	-1.3446	-1.1492	-0.7642	-0.4447	-1.6325	-1.0941	-1.1116	-1.1670	-1.6207	-1.3578	-1.2528	-1.6787	-1.5429	-1.5785	-0.9580
-0.1309	-1.0446	-0.8694	-1.0981	-0.8454	-0.6307	-1.5326	-1.4669	-1.0022	-1.0203	-1.3064	-1.6500	-1.8694	-1.5149	-1.3220	0.0892	-1.2304
0.1515	-0.7650	-1.1067	-1.2201	-0.7101	-0.6062	-1.4266	-0.9224	-0.6357	-0.5158	-1.7778	-1.4316	-1.3615	-1.7512	-1.6821	0.0304	-0.9550
0.1536	-0.9264	-1.2488	-1.2962	-1.4021	-0.8674	-1.2486	-0.9376	-0.8130	-0.9727	-1.6208	-1.0513	-1.6757	-1.8208	-1.4068	-0.0698	-1.0630
-1.2244	-0.3791	-0.9101	-0.0642	0.3921	0.5309	-1.5902	-1.2977	-1.1328	-1.0209	-1.5532	-1.6817	-1.0991	-1.7447	-1.1968	-0.0451	-0.8070
0.1091	-0.9522	-1.5702	-0.9547	-0.5377	-0.6603	-1.4615	-1.3452	-1.1851	-1.0797	-1.1190	-1.6674	-1.5209	-1.3324	-1.4711	0.2263	-0.7516
0.0931	-1.1483	-0.9942	-1.0072	-1.5958	-1.1177	-1.3615	-0.5939	-1.5976	-1.2019	-1.3248	-1.1407	-1.4508	-1.7830	-1.3193	-0.9287	-0.9240
-0.1550	-1.0277	-1.3695	-0.8998	-1.4313	-1.5341	-1.7578	-1.1897	-1.0290	-1.2776	-1.5567	-1.1617	-1.6605	-1.3648	-1.1373	-1.2357	-0.9999
0.1265	-1.3464	-1.1905	-1.2119	-1.0236	-0.9997	-1.1766	-1.1240	-1.4027	-1.2234	-1.3222	-1.2047	-1.8729	-1.6569	-1.5174	-1.0091	-1.1155
0.0580	-1.1940	-1.1613	-1.2004	-1.2778	-1.1931	-1.5740	-1.0902	-1.4577	-1.1636	-1.5688	-1.3734	-1.7217	-1.7092	-1.3949	-1.2814	-0.9666
0.3375	-1.0142	-1.6917	-0.9241	-1.2467	-1.3368	-0.9973	-0.8683	-1.5331	-1.2814	-1.0811	-1.2124	-1.6831	-1.2058	-1.0230	-1.0028	-1.0168
-0.2694	-1.0535	-1.1889	-0.9222	-1.1276	-1.1586	-1.0654	-0.9075	-0.9967	-1.1707	-1.1618	-1.2258	-0.9469	-1.0253	-1.0445	-0.5792	-0.6396
0.4968	-0.7805	-1.2108	-0.8323	-1.2568	-1.4550	-1.3904	-1.1894	-1.0608	-0.9598	-1.2087	-1.2001	-1.0575	-1.1811	-1.3049	-0.9380	-1.0351
0.4528	-0.5386	-1.3884	-0.7721	-0.6029	-1.1995	-1.3124	-1.1860	-1.3404	-1.3628	-1.3074	-1.2647	-1.2839	-1.3378	-1.5129	-1.0271	-1.1930
0.6020	-1.0309	-1.0161	-0.7954	-1.3040	-1.4090	-1.4249	-1.2868	-1.2561	-1.1438	-1.0836	-1.3193	-1.1044	-1.0702	-1.2760	-0.9265	-1.1449
-0.5972	-1.1065	-0.7349	-1.0866	-1.1652	-1.2677	-1.4929	-0.9506	-1.0324	-1.5063	-1.6351	-0.8096	-1.1696	-1.3743	-1.9327	-0.9986	-0.0427
-0.8973	-0.9947	-1.1121	-1.0927	-0.2109	-0.8298	-1.3844	-1.0895	-0.9468	-1.9744	-1.0071	-1.1788	-1.3922	-1.3324	-1.9088	-0.7240	-0.0358
-0.9695	-0.7086	-1.0393	-0.9418	-0.7151	-0.9816	-1.3321	-0.7841	-0.6941	-1.3290	-1.5911	-1.2480	-1.3890	-0.9951	-1.5174	-1.0455	-0.4091
-1.0779	-1.2577	-1.1924	-1.1198	-0.5421	-0.6388	-1.2217	-0.7898	-0.8768	-1.6863	-1.4606	-0.9250	-0.9348	-1.4021	-1.5521	-1.2331	0.4961
0.1278	-1.1892	-1.0869	-0.8689	-0.8545	-0.8902	-1.3774	-1.0286	-1.2577	-1.5200	-1.1304	-1.3873	-0.9932	-1.1033	-1.6143	-1.0779	-0.6705
-0.0600	-1.1646	-0.8342	-1.4528	-0.6316	-0.8446	-1.5122	-1.1718	-1.1120	-1.3478	-1.2250	-1.3665	-1.0706	-1.0801	-1.2269	-1.3437	-0.6174
-0.8638	-1.3957	-1.5724	-1.9202	-1.3525	-1.3972	-1.4944	-0.9161	-1.6070	-1.2704	-1.5752	-1.1161	-1.8985	-1.2512	-0.8380	-1.6596	-1.5145
-1.3314	-1.5575	-1.7063	-1.4611	-1.1072	-1.2728	-1.3664	-0.8981	-1.1840	-1.3946	-1.5970	-1.6172	-1.6345	-1.3273	-0.9526	-1.6111	-1.3946
-1.0507	-1.6086	-1.8050	-1.5315	-1.6576	-1.4824	-1.2067	-0.4735	-1.5200	-1.2420	-1.0953	-1.1552	-1.4086	-1.1221	-1.3850	-1.7138	-1.1959
-1.1205	-1.8401	-1.5799	-1.7337	-0.9203	-1.1867	-1.3232	-0.8908	-1.6616	-1.2220	-1.5215	-1.5912	-1.6929	-1.1124	-1.1329	-1.6500	-1.6420
-1.2724	-1.3119	-1.6181	-1.7691	-1.0345	-1.2188	-1.1461	-0.5910	-1.2156	-1.2427	-1.3992	-1.0179	-1.5548	-0.8044	-0.8359	-1.7036	-1.0494
-1.0927	-0.9113	-1.4367	-1.0378	-1.0559	-0.8205	-1.2638	-1.9715	-1.0737	-1.3639	-1.4632	-1.5377	-1.6857	-1.8952	-1.1741	-1.1193	-1.0554
-0.8506	-0.9311	-1.6183	-1.2164	-1.4356	-0.7778	-1.7369	-1.8349	-1.1340	-1.3452	-1.7958	-1.9663	-1.3568	-1.5763	-1.5908	-1.4281	-1.6108
-0.6913	-1.3228	-0.6025	-1.0488	-1.5027	-0.9386	-0.9844	-1.1759	-1.1640	-1.2955	-1.0660	-1.2045	-1.3537	-0.7190	-1.0703	-1.1480	-1.4453
-0.9080	-1.3979	-1.4393	-1.1556	-1.3611	-1.0359	-1.3547	-0.9963	-1.2511	-1.3048	-1.1910	-1.3863	-1.1544	-1.3509	-1.2139	-0.6774	-1.3842
-0.6219	-1.7319	-1.5920	-1.6162	-1.1108	-1.1201	-0.6395	-1.3017	-1.4875	-1.3317	-0.7500	-1.2291	-1.6713	-0.7278	-0.8563	-1.7529	-1.2980
-1.0629	-1.2730	-2.0290	-1.6629	-1.2458	-1.2782	-0.7139	-0.7582	-1.1456	-0.8763	-1.2364	-0.7400	-1.4682	-0.9694	-0.7238	-1.4937	-0.8334
-0.9804	-1.4848	-2.0088	-1.6226	-1.3761	-1.7881	-0.5597	-0.8563	-1.4242	-1.3533	-1.1134	-1.1483	-1.6394	-0.6754	-1.0938	-1.5689	-0.7028
-1.4250	-1.6167	-1.8053	-1.2752	-1.3915	-1.6556	-0.5792	-0.7080	-1.6862	-1.3646	-1.0684	-0.6065	-1.4203	-1.0778	-0.8412	-1.2617	-0.9303
-0.8472	-0.5570	-1.1574	0.6383	0.0234	0.0054	-1.9387	-1.1433	-1.1835	-1.8112	-1.4759	-1.1981	-0.3117	-1.5630	-1.2861	-1.4629	-1.0163
-1.0197	-0.3528	-0.9048	-0.2415	0.7984	0.7074	-1.6474	-1.2249	-1.2134	-1.6451	-1.7198	-1.4305	-0.8485	-1.5155	-1.7215	-1.2295	-0.8664
-0.7194	-1.0798	-1.0921	-1.3870	-0.9540	-0.9422	-1.3447	-0.9836	-1.0461	-1.3763	-0.9032	-1.4330	-1.1028	-1.1024	-1.3474	-0.8028	-0.5536
-1.1289	-1.3962	-1.1908	-1.2254	-1.2136	-1.6667	-0.6059	0.2989	-1.5415	-0.5783	-0.7399	-0.4541	-1.0707	-1.1765	-0.9631	-1.1065	-1.1906
-1.1590	-1.4684	-1.3583	-1.1276	-1.4518	-1.3940	-0.4212	0.0607	-1.2020	-0.6434	-0.7954	-0.1476	-1.1883	-0.9794	-1.1623	-0.9436	-1.4657
-0.9382	-0.5401	-0.8985	-1.3129	-0.8459	-1.2281	-1.6566	-1.3251	-0.9534	-1.0780	-1.4253	-1.1876	-1.3022	-1.1815	-1.4737	-0.7949	-0.3933
-0.6698	-1.4140	-0.6048	-1.2684	-1.0028	-0.9901	-1.4288	-1.2187	-0.9079	-1.3280	-1.3867	-1.2542	-1.2122	-1.5707	-1.3692	-1.1575	-0.4776
-1.4687	-1.5593	-1.0217	-1.1734	-1.3107	-1.2363	-0.7251	0.0865	-1.3609	-0.6456	-0.6529	-0.4013	-1.2664	-0.8599	-1.1283	-1.5661	-1.2998
-0.7972	-0.1662	-0.5575	-0.5556	0.8102	0.6095	-1.5963	-1.1012	-0.7821	-1.5679	-1.7108	-1.5858	-0.7118	-1.9260	-1.8549	-1.4443	-0.8857
-2.0061	-1.6010	-0.4363	-1.5408	-1.5431	-1.6142	-0.6761	0.2590	-1.2395	-0.7819	-0.2516	-0.3023	-1.7786	-1.0631	-0.4865	-1.2639	-0.8234
-0.6810	-1.1713	-0.5806	-1.5964	-1.1611	-1.3515	-1.7399	-1.0447	-0.9718	-1.5063	-0.2146	-1.1738	-1.5050	-1.4679	-1.2947	-1.4208	-0.0663
-1.5983	-1.3313	-0.5129	-1.6894	-1.7490	-1.1524	-0.7579	0.1624	-0.0937	-0.7511	0.3663	-0.8701	-1.8265	-0.7437	-0.8668	-1.4446	-1.0280
-1.9535	-1.8820	-0.7840	-1.4316	-1.5899	-1.5071	-0.4712	-0.0582	-1.2866	-0.7069	-0.1404	-0.8145	-1.6972	-0.8603	-0.6470	-1.3310	-0.2541
-0.9326	-1.4797	-0.7168	-1.2666	-1.0800	-0.6586	-1.6695	-1.1195	-0.9488	-1.1437	-0.5126	-1.1973	-1.4494	-1.5811	-1.5561	-1.1670	-0.5042
-1.1776	-1.5156	-0.6708	-1.2025	-1.4532	-1.2871	-1.5744	-1.0511	1.3476	-1.7449	-1.6678	-1.2054	-0.1392	-1.4794	-1.8080	-0.4975	-0.8324
-1.3100	-2.0871	-0.9647	-1.1059	-1.3528	-0.8099	-1.6372	-1.4526	1.5085	-1.6951	-1.3837	-1.2202	-0.4329	-1.4211	-1.6214	-0.5253	-0.6330
-1.3521	-1.3596	-0.4516	-1.0625	-1.4394	-1.1307	-1.6261	-1.1306	0.6764	-1.5327	-1.9221	-1.4702	-0.3128	-1.7674	-2.0016	-0.5248	-0.9745
-0.5158	-1.5736	-0.3677	-0.8854	-1.3319	-1.2277	-1.5971	-1.3493	0.7037	-1.4559	-1.5850	-0.7590	0.0152	-1.4321	-1.5740	-0.5542	-0.8990
-1.4223	-1.4979	-0.9676	-1.2969	-1.3853	-1.0350	-1.4147	-1.0070	0.6700	-1.4102	-1.5495	-1.1178	-0.2743	-1.9660	-1.8827	-0.3784	-0.9458
-1.6509	-1.3542	-0.6249	0.1376	-0.4158	-0.3789	-1.4981	-1.1660	-0.6513	-1.4739	-1.7999	-1.3430	-0.3440	-1.6824	-1.7851	-0.8309	-1.1786
-1.1308	-1.6049	-0.7501	-1.3088	-1.3126	-1.2494	-1.8370	-1.0034	0.5257	-1.7736	-1.5352	-1.2190	-0.0094	-1.5361	-1.5938	-0.5552	-0.2663
-0.7616	-1.9131	-0.6995	-1.2403	-1.3553	-1.0349	-1.6174	-1.4703	0.0967	-1.9269	-1.4652	-0.8551	-0.0175	-1.5200	-1.7523	-0.3226	-1.1300
-0.6840	-1.6966	-0.7673	-0.9888	-1.2611	-1.1024	-1.6383	-1.1300	0.3295	-1.5647	-1.8525	-1.3088	0.4586	-1.9371	-2.0152	-0.4506	-1.4224
0.0935	-0.9177	-0.9994	0.4948	-0.5450	-0.6068	-1.5408	-1.5151	-1.3548	-1.5855	-1.2278	-1.0816	-0.4209	-0.8651	-1.2659	-0.9214	-1.1293
-1.1870	-1.2867	-0.5251	-0.6766	-0.8393	-0.5757	-1.1078	-0.9851	-1.4192	-1.9227	-1.7333	-0.5528	-1.8559	-1.3034	-2.0300	-0.4800	-0.6168
-1.2035	-1.1600	-0.7149	-0.7884	-0.3998	-0.3662	-1.8981	-1.2753	-0.9485	-1.2703	-1.4881	-1.3114	-1.7601	-1.2202	-1.7562	-0.6116	-0.5355
0.3516	-1.3895	-0.8344	-1.7088	-1.0021	-0.0025	-0.8763	-1.1555	-0.3501	-1.3198	-1.5483	-1.4148	-0.0908	-1.2887	-1.5531	-0.4962	-0.9054
-0.1442	-0.9216	0.3581	-0.0287	-0.3516	0.4724	-1.6260	-1.2118	-1.0807	-1.9036	-1.4589	-1.2632	-1.2072	-1.8767	-1.6616	-0.8102	-0.4220
-1.0179	-1.4979	-0.1225	-1.7308	-1.2526	-0.1381	-1.5452	-0.8434	-1.2896	-2.0014	-1.3245	-1.3636	0.0706	-1.7568	-1.6792	-1.2252	-0.4739
-0.6505	-1.4946	0.1160	-1.5883	-0.8450	-0.0716	-1.8029	-1.2193	-0.9744	-1.5566	-1.4028	-0.7929	0.2089	-1.8022	-1.8856	-0.8322	-0.7376
0.9490	-0.9899	0.2313	-1.4735	-1.2414	-0.1563	-1.6989	-1.1934	-0.5910	-1.6060	-1.7142	-1.2845	0.0251	-1.8424	-1.6038	-0.5259	-0.7891
-0.3406	-1.0422	-0.7614	-0.4033	-0.1983	-0.4379	-1.4873	-1.0130	-0.9376	-1.7571	-1.1916	-1.3229	0.4176	-1.6442	-2.1582	-0.8373	-0.4792
0.1678	-1.0523	0.3883	-0.2238	0.1463	0.6014	-1.9414	-1.0788	-1.0679	-1.7821	-1.5777	-1.1162	0.4939	-1.6504	-1.5308	-0.8255	-0.9610
-1.4353	-1.1783	-0.8935	0.7490	-0.5914	-0.7029	-1.2584	-1.4636	-0.5990	-1.8158	-1.1425	-1.9420	-0.2527	-1.2467	-1.5242	-1.0457	-1.2657
-0.5620	-1.6029	-1.4162	-0.7670	-0.8695	-0.9221	-0.6735	-0.8358	-1.6131	-0.8272	-1.2933	-1.5286	-1.5417	-0.8979	-0.9552	-0.9648	-0.7601
-1.5125	-1.4237	-1.7576	-1.2388	-0.8740	-1.4011	0.2172	0.3952	-1.4724	-0.5838	-0.0027	-0.8287	-1.0827	0.8044	0.2817	-1.3128	-0.5049
-1.2564	-1.5465	-1.5146	-1.0950	-1.1345	-1.5145	0.1959	0.3606	-1.4994	-0.1612	-0.2572	-0.6056	-1.3524	-0.4004	-0.4631	-1.5882	-0.9882
-0.2115	-1.1792	-0.9837	-0.9568	-0.5066	-0.8149	-1.4127	-0.9959	-1.2413	-1.2068	-1.7253	-1.5349	-1.0718	-1.5294	-1.8017	-1.2858	-0.9371
-0.5897	-1.4600	-0.5783	-1.7249	-1.4373	-0.8604	-0.6877	0.3780	-1.3832	-0.6560	-1.0809	-0.7808	-1.1498	-0.7759	-1.3950	-1.5511	-1.6327
-1.1284	-0.5220	-0.4291	-0.9709	0.4976	0.8256	-1.6351	-1.0367	-1.0177	-1.4245	-1.6793	-1.6842	-1.0826	-1.5507	-1.8184	-1.3176	-1.2319
-0.5332	-1.0080	-1.4020	-1.3898	-0.9844	-1.1600	-1.2941	-0.7941	-1.4699	-1.3793	-1.5380	-0.9774	-1.4996	-1.1513	-1.3113	-1.3264	-0.8378
-0.7391	-1.2768	-0.7752	-0.0747	-0.1881	-0.1748	-1.3673	-1.2782	-1.4704	-1.0960	-1.3773	-1.5087	-0.5959	-1.0372	-1.5548	-1.1436	-0.9605
-0.3339	-1.1667	-0.8587	-0.8952	-1.1300	-1.3655	-1.5838	-0.8359	-1.3261	-1.6226	-1.4197	-0.9625	-1.3756	-1.0956	-1.3690	-1.0606	-0.4675
0.7336	-1.0745	-0.8456	-1.3313	-1.4324	-1.4166	-1.6283	-1.0482	-1.5313	-1.1738	-1.5605	-0.9333	-1.4453	-1.5043	-1.6724	-0.9948	-1.4994
-0.4626	-1.0450	-1.0070	-0.4419	0.5464	0.3357	-1.2676	-1.0198	-1.2548	-1.4752	-1.4585	-1.7334	-0.7639	-1.4025	-1.7867	-0.8361	-0.3854
-1.1696	-0.7232	-1.0400	-0.2184	0.8435	0.6881	-1.3910	-1.4073	-1.0829	-1.4970	-1.7145	-1.7906	-0.8614	-1.3092	-1.4735	-0.9530	-1.1426
0.1888	-0.7498	-1.1320	-1.2941	-0.9014	-1.1313	-1.4744	-0.7559	-1.1528	-1.2305	-1.1263	-1.5912	-1.1699	-0.9846	-1.5954	-1.0460	-1.2274
0.6251	-1.2890	-1.3941	-1.3827	-0.8496	-0.9068	-1.3697	-0.8745	-1.0742	-1.1324	-1.5323	-0.9997	-0.9859	-1.0656	-1.4107	-1.0367	-1.1584
-0.9457	-0.9367	-0.8429	-0.2011	0.3160	0.1712	-2.1111	-1.0190	-1.4220	-1.6856	-1.2146	-1.7902	-0.3374	-1.6079	-1.7978	-1.2423	-1.0614
-0.8684	-1.5171	-1.3768	-1.5631	-1.4733	-1.4325	-0.1782	0.1716	-1.4858	-0.4181	-0.6795	-0.3321	-1.5306	-0.6210	-0.6866	-0.8900	-1.8702
-0.5683	-1.1520	-1.3482	-1.0964	-1.6911	-1.6998	-0.3734	0.1811	-1.4657	-0.4717	-1.0494	-0.6439	-1.8609	-0.3206	-0.9161	-1.5010	-1.8417
-1.1083	-1.3367	-1.6802	-1.0617	-1.8872	-1.8687	0.1503	0.7144	-1.6173	-0.4879	-0.6150	-0.0977	-1.1386	-0.6188	-0.6310	-1.2555	-1.8981
-0.8818	-1.6298	-1.3470	-1.2982	-1.3547	-1.4628	-0.4960	0.1526	-1.6188	-0.3086	-0.9349	-0.5794	-1.4594	-0.6242	-0.5939	-1.5327	-1.5739
-1.1035	-1.4956	-1.3233	-1.5059	-1.2551	-0.5393	-0.7689	0.2598	-1.3669	-0.3129	-0.5751	-0.9987	-1.3565	-0.4514	-1.3069	-1.2789	-1.0408
-0.9788	-1.5402	-1.0442	-1.5665	-1.1992	-0.6623	-0.8068	0.0560	-1.3580	-0.5975	-1.0573	-0.6300	-0.9165	-1.3961	-0.5441	-1.3884	-1.8180
-0.7817	-0.5104	-1.1253	-0.6917	0.5329	0.2176	-1.5498	-1.0810	-1.0895	-1.1633	-1.5102	-1.7839	-0.7751	-0.4243	-1.5692	-1.1922	-1.0510
-0.0930	-1.0762	-1.0325	-1.1624	-0.8899	-0.8974	-1.5418	-1.2402	-1.2060	-1.2660	-1.3148	-1.3409	-1.5840	-1.1730	-1.3681	-1.2357	-0.4636
-0.6077	-1.8663	-0.3771	-1.2523	-1.7599	-1.2851	-1.5299	-1.0015	-1.3078	-1.4723	-1.4097	-1.4558	-1.7886	-1.8814	-2.0188	-1.3037	-0.7131
-0.5780	-1.7390	-0.8243	-1.6306	-1.1064	-1.1446	-1.2943	-1.3543	-0.9344	-1.7782	-2.1434	-1.8767	-1.6256	-2.0736	-1.8579	-0.8153	-0.9249
-0.5181	-1.0355	-0.7150	-1.4214	-1.4946	-0.9504	-1.6994	-1.0729	-0.9045	-1.6541	-1.5772	-1.7104	-1.6382	-1.8064	-1.7418	-1.0661	-0.5745
-0.5433	-0.6916	-0.6230	-1.4818	-1.1351	-1.1124	-1.4253	-1.4949	-1.0533	-1.5485	-1.2803	-1.1573	-1.3916	-1.6155	-1.4263	-1.4965	-1.2462
-1.4554	-1.3729	-2.3616	-1.2970	-1.5077	-1.5876	-0.6402	-0.7333	-1.5505	-0.8991	-1.0553	-0.8398	-1.5437	-0.2744	-0.8750	-1.2457	-1.8669
-1.5998	-1.2405	-1.9548	-1.1656	-1.0833	-1.3745	-0.1026	-0.8165	-1.2077	-1.0111	-1.1509	-1.0526	-1.5173	-0.8700	-1.2736	-1.8716	-1.5991
-0.4757	-0.5687	-0.9665	-0.1155	0.6367	0.4544	-1.0959	-1.3394	-1.1096	-0.7911	-1.7437	-1.6045	-0.6962	-1.3271	-1.3980	-1.1329	-1.1627
-1.3413	-1.5812	-1.5200	-1.2638	-1.5820	-1.4831	-0.0998	0.4895	-1.4417	-0.2441	-0.6269	-0.4445	-1.7301	-0.3125	-0.6522	-1.2987	-0.8710
-0.4709	-1.4492	-1.1745	-1.0130	-1.1260	-1.0422	-1.2488	-0.9659	-0.8998	-1.4423	-1.3499	-1.3025	-1.6896	-0.8556	-1.1946	-1.2205	-0.2406
0.5154	-0.9525	-0.7079	-0.9043	-0.6237	-0.6614	-1.5625	-1.4483	-1.4312	-1.3571	-1.2611	-1.5212	-1.1546	-0.9290	-1.3693	-1.2803	-0.9755
-1.5865	-1.6957	-1.8167	-1.1112	-1.5304	-1.3949	-0.8301	0.2787	-0.7220	-0.6028	-0.8623	-0.2893	-0.5530	-0.7690	-0.9843	-1.0402	-1.4233
-1.0962	-0.5715	-0.7099	0.4773	0.8194	0.4818	-1.5744	-1.2101	-1.3404	-1.4266	-1.9024	-1.4149	-1.1328	-1.4670	-1.5629	-1.4699	-0.7382
-1.2507	-0.3914	-0.8756	0.1096	0.7655	0.5269	-1.6405	-0.9690	-1.4426	-1.5985	-1.1966	-1.2740	-0.4633	-1.0823	-1.1709	-1.3240	-1.0501
-0.7993	-1.6862	-1.8814	-1.5777	-1.4041	-1.4133	-0.2152	-1.2676	-1.4455	-1.0083	-1.1785	-0.9235	-1.3383	-0.6257	-0.0703	-1.6218	-1.9781
-1.1030	-1.6944	-1.5594	-1.3477	-0.8311	-0.7774	-0.3651	-1.0771	-1.6044	-1.1193	-1.3683	-1.0067	-1.8192	-0.5624	-0.1733	-1.5871	-0.9570
-1.7850	-1.3482	-1.5380	-1.4976	-1.0614	-1.4909	-0.3448	-0.7900	-1.4465	-1.2237	-0.7741	-1.0770	-2.1698	-0.8392	0.3139	-1.7535	-1.1644
-0.7538	-1.6141	-1.8451	-1.3959	-1.5343	-1.1947	-0.6408	-1.1247	-1.3679	-1.0477	-0.6237	-0.7641	-1.5035	-0.7551	-0.4366	-1.5066	-2.1300
-1.6972	-1.7028	-1.9717	-1.5192	-0.5689	-0.8436	-0.4176	-1.0030	-0.9741	-1.2966	-1.0288	-1.0550	-1.8029	-0.7639	0.1336	-1.3562	-1.6754
-1.6371	-1.3994	-1.6842	-0.9376	-1.5993	-1.6028	-0.3577	-0.8752	-1.2364	-0.6441	-0.7556	-0.6466	-1.4673	-0.8416	0.0942	-1.4448	-1.4275
-1.6758	-1.6798	-1.4668	-1.6578	-1.1818	-1.3898	-0.3365	-0.4487	-1.6074	-1.0788	-0.7698	-1.0544	-1.8978	-0.7203	-0.8413	-1.4576	-1.1613
-1.6767	-1.0561	-1.8273	-1.5407	-1.1174	-1.1421	-0.1343	-0.9464	-1.2944	-0.8445	-0.7333	-0.5500	-2.3432	-0.3284	-0.5719	-1.7782	-1.5988
-0.8808	-1.8386	-1.9989	-1.7203	-0.9133	-0.9758	-0.7568	-0.9227	-1.2950	-1.2031	-0.9845	-0.8862	-1.5023	-0.6561	-1.0371	-1.4333	-1.3896
-1.2454	-1.1810	-1.9124	-1.3307	-1.4587	-1.3258	-0.3283	-0.8879	-1.2266	-1.0291	-0.9317	-0.6615	-1.4463	-0.6767	-1.0836	-1.5033	-1.6996
-1.1361	-0.9014	-0.6261	-0.6246	-0.6017	-0.2500	-1.5227	-0.9572	-1.1611	-1.3017	-1.2582	-1.3480	-1.5281	-1.6568	-1.3592	-1.7179	-0.9805
-1.2263	-1.2137	-1.1503	-1.6829	-1.5158	-1.1683	-0.9832	0.0269	-1.5433	-0.7238	-0.9266	-0.7965	-1.7707	-1.2088	-1.1809	-1.4140	-1.3829
-1.1828	-0.6911	-1.0107	-0.4194	-0.4464	-0.2339	-1.3123	-0.9212	-1.1571	-1.4163	-1.3276	-1.1699	-1.4457	-1.6018	-1.3267	-1.4821	-0.6234
-1.2563	-1.2212	-1.1234	-1.3468	-1.3133	-0.9819	-0.8945	-0.0215	-1.6004	-0.7767	-0.8378	-0.7321	-1.6468	-1.0252	-1.0379	-1.3616	-0.9915
-0.5977	-0.9291	-1.1098	-1.5128	-1.5603	-0.6306	-1.1667	-0.8983	-1.4320	-1.3485	-1.2562	-1.1525	-1.7527	-1.6389	-1.3393	-0.9730	-0.4799
-1.0886	-0.8003	-0.9859	-1.1306	-0.9591	-0.7445	-1.4282	-1.2404	-1.3327	-1.8030	-0.9742	-1.1323	-1.8997	-1.5569	-1.4120	-1.4220	-0.4022
-0.9310	-0.3173	-1.1264	-1.0136	-0.9264	-1.1380	-0.8496	-1.4569	-0.8048	-0.8333	-1.2901	-0.9400	-0.8699	-1.5762	-1.5400	-1.0586	-0.8223
-0.6049	-0.9784	-0.8665	-1.0734	-1.2899	-1.1680	-1.3255	-0.9808	-1.0085	-0.8753	-1.2563	-1.4639	-1.2838	-1.1311	-1.3320	-1.3693	-0.9050
-1.7308	-1.1620	-1.4040	0.6679	-0.3532	-0.5145	-1.1913	-1.3285	-1.3004	-1.3134	-1.2495	-1.4568	-0.3036	-1.1825	-1.6114	-0.9621	-1.1975
-1.1948	-1.0996	-0.8943	-1.2561	-1.4357	-1.1161	-0.9829	0.7299	-1.5436	-0.0923	-0.3974	0.5660	-2.0055	-1.4370	-0.2768	-1.2258	-1.9016
-1.3884	-1.3559	-1.2964	-1.1002	-1.1296	-1.0231	-0.4949	0.5911	-1.6560	-0.7558	-0.4802	-0.3577	-1.3675	-0.9207	0.0069	-1.3387	-1.9490
-0.6375	-1.0899	-0.4198	-0.1976	-0.3240	0.3989	-1.1957	-0.4911	-1.1086	-1.7300	-1.6159	-1.8340	0.5580	-1.2970	-1.5397	-0.6827	-1.1509
-0.9050	-1.0332	-0.6300	-0.5030	0.0103	0.3166	-1.3139	-0.8334	-0.7299	-1.3870	-1.5722	-1.5926	0.5699	-1.3980	-1.1796	-0.7017	-0.8368
-0.7018	-1.3863	-0.6473	0.0848	-0.7759	0.2419	-1.2977	-0.6451	-1.3469	-1.8238	-1.4498	-1.3377	-0.4517	-1.4198	-1.7916	-0.8607	-1.3058
-0.3861	-1.6754	-1.1839	-1.5130	-1.1775	-0.2614	-1.4774	-0.5221	-1.4432	-1.6209	-1.8702	-1.6381	-0.0946	-1.7967	-1.5618	-0.8815	-1.2536
-1.2623	-1.7834	-1.0782	-1.3692	-1.7070	-0.6806	-0.3328	0.3686	-1.1379	-0.9486	-0.4842	-0.4456	-0.2359	-0.8898	-0.9492	-0.6940	-0.6991
-0.8426	-1.6175	-1.0937	-1.1618	-1.4684	-1.0154	-0.6500	0.4602	-1.4341	-0.5836	-0.8500	-0.4350	-0.2969	-1.5855	-0.9384	-0.6557	-1.6793
-1.2274	-1.7709	-0.9273	-1.4474	-1.2820	-0.4866	-0.5920	0.1233	-1.2959	-0.5167	-1.2551	-0.3287	0.0342	-1.0676	-0.8497	-0.9345	-1.7733
-0.9410	-0.5812	-0.7548	0.6330	-0.0695	-0.0904	-1.1860	-0.9761	-1.6479	-0.9571	-0.8488	-0.7899	-1.2511	-0.9479	-1.0560	-1.2552	-1.4592
-0.7900	-0.4525	-1.0289	-1.2903	-1.0093	-0.9669	-1.1405	-1.2936	-0.8487	-0.9422	-1.4724	-0.8327	-1.1771	-1.4883	-1.4035	-1.0945	-0.7710
-0.7078	-0.7656	-0.9016	-1.0620	-1.1577	-0.7746	-1.2705	-0.9816	-1.0908	-0.8834	-1.2901	-1.2229	-1.2428	-1.1351	-1.2196	-1.2721	-0.8550
0.1673	-1.3380	-0.9515	-1.2999	-1.3428	-1.5250	-1.3738	-0.9025	-1.4259	-0.9836	-1.4500	-1.5747	-1.6664	-1.2524	-1.4735	-1.4382	0.2164
-0.8004	-0.7600	-0.8747	0.0305	0.0504	0.4590	-1.2176	-1.1858	-1.3025	-1.6289	-1.4087	-1.3380	-1.0273	-1.3660	-1.3628	-0.7758	-0.9565
-0.2462	-0.9446	-1.0834	-0.8891	-1.0294	-0.7789	-1.2442	-1.5467	-1.0353	-1.4467	-1.1209	-1.6030	-1.5812	-1.0018	-0.6274	-0.8679	0.3065
0.0668	-0.6762	-0.9264	0.1470	0.2698	0.1345	-1.4743	-1.0328	-1.1652	-1.0110	-1.1463	-1.0543	-0.4976	-1.5772	-1.2908	-1.0385	-1.3770
-0.1082	-0.9429	-0.9336	-0.6529	-0.9397	-1.1759	-1.0562	-1.0231	-1.0165	-0.9262	-1.1324	-1.6687	-1.4638	-1.5779	-1.1225	-1.2601	-0.6633
0.0561	-1.1150	-1.3086	-0.9540	-1.1343	-1.1781	-1.0046	-0.7087	-1.5408	-0.8244	-1.2375	-1.2067	-1.3284	-0.9700	-0.9633	-1.1968	-0.9475
-0.1512	-1.1566	-1.0571	0.5419	0.1099	-0.4130	-1.3685	-1.1736	-0.9902	-1.7461	-1.2882	-1.0347	-0.5737	-1.2000	-1.5571	-0.9642	-1.3401
-0.5611	-0.9684	-1.3328	-1.1149	-0.8759	-1.0482	-0.9024	-0.7408	-1.3586	-0.9156	-1.1487	-1.3844	-1.4774	-1.1250	-0.6742	-1.2628	-0.0669
0.8802	-1.6056	-0.9992	-1.2681	-0.7945	-1.0517	-2.1507	-1.1628	-1.4422	-1.7511	-1.8272	-1.6952	-1.1100	-1.4856	-1.7721	-1.0827	-0.7346
0.3347	-1.3866	-1.2216	-1.2145	-1.0378	-1.0662	-1.3558	-1.1359	-0.9885	-1.2935	-0.8872	-1.2668	-1.5039	-0.5516	-0.4674	-1.2276	-0.2494
-1.0961	-1.7600	-1.4890	-1.4306	-1.8340	-1.7910	-0.2933	1.0048	-1.6335	0.0906	-0.0470	-0.3410	-1.6341	-1.4200	-0.2861	-1.4267	-1.6309
-0.9243	-1.2439	-1.3424	-1.6166	-1.4121	-1.6743	-0.7058	1.1731	-1.8138	-0.3989	-0.0997	-0.5296	-1.9406	-1.2576	-0.5141	-1.3620	-1.6541
-0.9672	-1.5912	-1.3056	-1.4860	-1.8009	-1.6958	-1.1434	0.4677	-0.4391	0.0435	-0.1437	-0.4065	-1.7708	-0.9274	-0.2738	-1.6965	-1.7388
-1.1383	-1.6044	-1.0858	-1.2521	-1.5839	-1.0677	-0.6868	0.7275	-1.8086	-0.4271	-0.6820	-0.7956	-1.4765	-1.2859	-0.9976	-1.5696	-1.6274
-1.2230	0.7362	-1.3063	-0.3226	0.2310	0.5268	-1.0016	-1.3978	-1.4416	-1.0356	-1.2341	-1.1459	-0.8603	-1.2465	-1.3535	-1.4036	-1.5072
-1.1899	0.2718	-0.6409	0.4829	0.6941	0.6578	-1.2075	-0.6765	-1.4358	-1.3129	-1.2912	-1.3636	-1.0779	-1.1273	-0.8360	-1.2201	-1.5935
-0.8381	-0.2691	-1.2295	0.1698	-0.0882	0.6065	-1.0346	-1.2307	-1.1539	-1.0987	-1.4044	-1.4539	-0.7472	-1.4326	-1.1295	-1.4365	-1.2372
-0.9595	0.2111	-0.9389	-0.3833	0.3277	0.6023	-0.8133	-0.9040	-1.4030	-1.3624	-1.3432	-1.3670	-0.7019	-1.4868	-1.3574	-1.2503	-1.3886
-0.2268	-0.1824	-1.2052	-1.1732	-0.9921	-0.6991	-0.6430	-0.8788	-1.2936	-1.7181	-1.0068	-1.0656	-1.4374	-1.5684	-1.3462	-1.2058	-0.9349
-0.5590	0.2252	-0.7032	-0.0199	0.0491	-0.4212	-0.9197	-1.1552	-1.0367	-1.6458	-1.1839	-1.2698	-0.9639	-1.1816	-1.2802	-1.0631	-1.3617
-0.4580	-1.6180	-1.4860	-1.7925	-1.4134	-1.3344	-0.7452	0.3782	-1.6621	-0.3982	-0.6924	-0.6889	-1.4581	-0.7793	-0.8059	-1.3693	-2.1645
-0.4770	-0.7972	-0.9192	0.1512	0.2199	0.2112	-1.4109	-1.3582	-1.0927	-1.1057	-1.1195	-1.7719	-0.4868	-1.3762	-1.5296	-1.4998	-1.6039
-1.7254	-1.3608	-1.1457	-1.0233	-1.1607	-1.3856	-1.2373	-1.0189	-0.7230	-1.3425	-1.5022	-1.5751	-1.1290	-1.6578	-1.0582	-0.6504	0.8977
-0.8586	-1.7015	-1.4290	-0.7574	-1.5941	-1.4665	-1.5681	-1.3871	-0.8741	-1.4014	-1.6363	-1.3175	-0.7454	-1.3271	-1.6009	-1.0815	-1.3189
-1.6854	-1.4008	-0.4482	0.4676	-0.3779	-0.3334	-1.7537	-1.4973	-1.1715	-1.4033	-1.1778	-1.2711	-0.3295	-1.4909	-1.4265	-0.5638	-1.2059
-0.9716	-0.9234	-1.9523	-0.6674	-0.9689	-1.0306	-1.4028	-2.0555	-1.0696	-1.4602	-1.4548	-1.3880	-1.2958	-1.1593	-1.7601	-1.2822	-1.4258
-1.4664	-0.9789	-1.8640	-0.5941	-0.8702	-0.9966	-1.6581	-1.8504	-1.3015	-1.1681	-1.7531	-1.6173	-1.4517	-1.2019	-1.1652	-1.1039	-1.1194
-1.2049	-0.9797	-1.3463	-1.0114	-0.7049	-0.8572	-1.9776	-1.6415	-1.4215	-1.6143	-1.7199	-1.5220	-1.0857	-1.4848	-1.4024	-1.2533	-1.0156
-1.0976	-0.5548	-1.1367	-0.5689	-1.0210	-0.9520	-1.7050	-1.7904	-1.4717	-1.5986	-1.6301	-1.2020	-1.2092	-1.2934	-1.5866	-1.3676	-1.3449
-0.5213	-1.5383	-1.6545	-1.0256	-1.4726	-1.3303	-1.8166	-1.8220	-1.5570	-1.5534	-1.4894	-1.9702	-1.0079	-1.5288	-1.4220	-1.0304	-0.9385
-0.9594	-0.8886	-1.3176	-0.9986	-1.1142	-0.4839	-1.7369	-1.8778	-0.1444	-1.7022	-1.6081	-1.7582	-1.4716	-1.1728	-1.4181	-1.0180	-1.3892
-1.4137	-1.0597	-1.5860	-0.8500	-0.9278	-1.2213	-1.4133	-1.6841	-1.4617	-2.1311	-1.7989	-1.2700	-1.5629	-1.8797	-1.2804	-1.2826	-0.8920
-0.9294	-1.0987	-1.4016	-1.2601	-0.8150	-0.6484	-2.0400	-1.9813	-0.9511	-1.6602	-1.6254	-1.4061	-0.9940	-1.1215	-1.4744	-1.4397	-0.8700
-1.3062	-0.3759	-0.5506	-0.2154	0.4220	0.4110	-1.5460	-1.4242	-1.2218	-1.5160	-1.7057	-1.2159	-0.2883	-1.5634	-1.9040	-1.2781	-0.8390
-0.6479	-1.2733	-1.0421	-1.1196	-1.5029	-1.5299	-0.8853	-0.8881	-1.0403	-1.3566	-1.0272	-1.2154	-1.1145	-0.8578	-1.2316	-0.5288	-0.5692
-0.4086	-1.3480	0.1561	-1.3751	-1.4910	-1.4291	-1.3397	-1.3850	-1.1458	-1.7134	-1.1506	-1.5429	-1.3962	-1.2131	-1.1817	-0.9376	-0.3346
0.3356	-1.2236	0.4288	-1.2978	-0.7196	-0.7012	-1.5890	-1.2275	-1.0323	-1.2889	-1.0939	-1.0283	-1.9302	-1.3937	-1.8942	-0.8050	0.0219
-0.3469	-1.4665	0.1340	-0.3371	-0.5032	-0.3771	-1.4800	-1.0117	-1.4186	-1.4999	-1.4512	-1.4300	-0.9499	-1.2476	-1.5966	-0.9419	-0.7463
0.2652	-1.3801	0.4052	-1.1610	-0.9641	-0.9547	-1.5003	-1.1057	-1.2517	-1.6842	-1.3852	-1.7158	-1.7126	-1.1410	-1.5781	-1.1695	-0.3458
0.2129	-0.6372	-1.1715	-0.0131	-0.4806	-0.6518	-1.5344	-0.8029	-1.0455	-1.1279	-1.2455	-1.4207	-0.8639	-0.9341	-1.2520	-1.4344	-0.7212
0.6808	-1.6334	-1.2997	-1.1070	-1.2483	-0.8155	-1.2266	-1.1929	-1.2377	-0.7942	-1.5670	-1.4376	-1.5338	-1.3477	-1.2847	-1.0825	-1.1944
-0.0455	-1.4754	-0.7722	-1.3156	-0.9232	-1.3947	-1.4485	-0.9985	-1.2026	-1.5244	-1.3970	-1.9161	-1.4184	-1.2835	-0.9590	-0.7224	0.0994
-0.5983	-0.8039	-0.7807	-1.2197	-0.7728	-1.0289	-1.6087	-1.6234	-1.1872	-1.3576	-1.6909	-1.7245	-1.6670	-1.1250	-0.8661	-0.8745	-0.0438
-0.0997	-1.4558	-0.5596	-1.1450	-0.7006	-0.5313	-1.6521	-1.0859	-1.1321	-1.5452	-1.1712	-1.5888	-1.8402	-1.7790	-1.3812	-0.7244	0.0715
-0.8935	-1.5295	-0.6802	-1.2221	-1.0144	-1.0342	-1.2081	-1.2523	-0.7920	-1.5873	-1.4152	-1.6343	-1.6131	-1.3855	-1.4756	-0.7434	0.2477
-1.0826	-1.6116	-0.4813	-1.3095	-1.0340	-1.2511	-1.2386	-1.1001	-1.1301	-1.5367	-1.2750	-1.6899	-1.7800	-1.1466	-0.9474	-0.8613	0.7127
-1.0717	-0.9366	-1.1542	-1.0706	-0.7205	-0.4479	-1.4320	-1.3275	-0.7369	-0.9778	-1.2798	-1.4260	-1.7116	-1.5133	-1.7748	-1.4518	-1.2105
-1.3440	-0.9759	-0.2987	0.4535	0.3207	0.1744	-1.5371	-1.1367	-0.7011	-1.6241	-1.2195	-1.2969	-1.0436	-1.5632	-1.5396	-1.5598	-1.2866
-1.4305	-1.8824	-1.4292	-1.5280	-0.6405	-0.6456	-1.0698	-0.4117	-1.8074	-1.1577	-1.3897	-1.1059	-1.6177	-1.1899	-1.2806	-1.8928	-1.4753
-1.6488	-0.9076	-0.5073	-0.3994	-0.6114	-0.6283	-1.7060	-2.0906	-1.3265	-2.0717	-1.7377	-1.5385	-1.0374	-2.0950	-1.5754	-1.9232	-1.1895
-0.8779	-1.5612	-1.5237	-0.8098	-0.9701	-0.8993	-1.2413	-1.3089	0.5765	-1.2381	-1.0826	-0.6241	-0.6956	-1.2243	-1.6903	-0.9647	-1.0222
-0.6692	-1.2095	-1.4442	-0.5922	-0.8231	-0.8887	-1.2266	-1.0911	-0.5272	-1.2077	-0.9514	-0.7160	-0.5033	-0.9011	-1.4147	-1.2324	-0.9922
-1.4790	-1.4371	-1.1380	-0.3126	-1.8273	-1.5266	-1.6243	-1.3940	0.6730	-1.7949	-1.1916	-1.3065	-1.1967	-1.8259	-1.5139	-1.0451	-0.8907
-1.3069	-0.0431	-0.8419	-0.0894	0.7573	0.4841	-1.3440	-1.1768	-0.7921	-0.8894	-1.4208	-1.4309	-0.8102	-1.6275	-1.2581	-1.0380	-1.0847
-1.1517	-0.0705	-1.2940	0.3974	0.5109	-0.0242	-1.6145	-0.9262	-1.1418	-1.0126	-1.5547	-0.9582	-0.5083	-1.0959	-1.5711	-1.1946	-1.2007
-0.3916	-0.8673	-0.9896	-1.0830	-0.4679	-0.8335	-1.4136	-1.2192	-1.2083	-1.2932	-1.3594	-1.3774	-1.6459	-1.5785	-1.3511	-1.1523	-0.9562
-0.6532	-0.9020	-0.8266	-1.0828	-0.1154	-0.3613	-1.3960	-1.2043	-1.2331	-1.0226	-1.3012	-1.6093	-1.4163	-1.5697	-1.4775	-1.1048	-0.5959
0.0163	-0.8781	-1.1912	-1.1539	-0.4424	-0.9410	-1.2739	-1.2735	-1.4628	-1.3883	-1.4544	-1.3452	-1.2304	-1.3952	-1.5558	-1.1334	-1.1419
-1.5788	-1.1168	-1.4558	0.3254	-0.3962	-0.3156	-1.6559	-1.3993	-1.2330	-1.3457	-1.5417	-0.8269	0.6326	-1.4454	-1.6358	-1.4179	-1.0395
-1.0396	-1.2548	-1.3317	-1.0445	-1.2597	-1.0293	-1.5089	-0.8347	-1.0654	-1.3565	-1.7189	-0.5247	-0.2559	-1.6828	-1.6550	-1.1562	-1.1913
-1.0000	-1.0239	-1.5246	-1.1659	-1.2724	-0.6502	-0.4184	0.4726	-1.4814	-0.3150	-0.7644	-0.4446	-1.7432	-0.7656	-1.1109	-1.0007	-1.8696
-1.4212	-1.6023	-0.7963	-1.1806	-1.2357	-1.0692	-1.1836	-1.0701	-0.2636	-1.1596	-1.5250	-1.2034	-0.9901	-1.2872	-1.2895	-1.0403	-0.6656
-1.0724	-1.1537	-1.4570	-1.2774	-1.2447	-1.1486	-0.9555	-2.4512	-0.9759	-1.9496	-1.5756	-1.5923	-1.1002	-1.5872	-1.4635	-1.4550	-1.1329
-0.6807	-1.4359	-1.5939	-0.9307	-0.8342	-0.6851	-1.4815	-2.4429	-1.0037	-1.8563	-2.0750	-1.7534	-1.5529	-1.7632	-1.5703	-0.9117	-1.0269
-0.5385	-0.9639	-1.6317	-1.5234	-1.0407	-1.1211	-0.6901	-2.6541	-1.2155	-2.2201	-1.8247	-1.5533	-1.6181	-1.5175	-1.4640	-1.5542	-1.1543
-1.3301	-1.5180	-1.0461	-1.1523	-1.2930	-1.3171	-0.0290	0.5719	-1.3524	-0.3114	-0.3339	-0.6193	-1.4496	-0.4179	-0.6222	-1.1282	-0.8916
-0.0561	-1.1353	-1.4547	-1.1536	-1.1129	-0.7603	-0.7901	-0.3778	-0.0327	-1.2032	-0.9926	-1.1578	-1.2645	-1.1697	-0.8480	-1.1007	-0.5286
0.3236	-1.0836	-1.2970	-1.2004	-0.7564	-0.7811	-0.7311	-1.2327	-1.1326	-1.1919	-1.0099	-1.5300	-1.4959	-1.2738	-1.2740	-1.4564	-1.0056
-0.0981	-1.4651	-1.0916	-1.4477	-0.9661	-0.6150	-1.3359	-1.1999	-1.0885	-1.2264	-1.0973	-1.5865	-1.6924	-0.9960	-1.1402	-1.6607	-0.8159
0.0655	-1.3972	-1.3192	-1.2314	-0.8618	-0.8360	-0.6785	-1.3420	-1.0520	-1.4920	-0.7111	-1.4348	-1.1529	-1.0430	-1.3756	-0.9116	0.0327
-1.4685	-1.7925	-1.2159	-1.8210	-1.2013	-1.1596	-0.1610	0.3045	-1.4835	0.2934	-0.4809	-0.6254	-1.2819	-0.0216	-0.9339	-1.3442	-0.9207
-1.1834	-1.5435	-1.0702	-1.5280	-1.0130	-1.0465	-0.7157	-0.0725	-1.3415	0.3634	-0.9158	-0.6867	-1.1623	0.8126	-0.3980	-1.6118	-1.6281
-2.2128	-0.8474	-1.2767	-1.5915	-0.6298	-1.1377	-0.9322	0.1148	-1.0351	0.8442	-0.9770	-0.3800	-1.1113	0.1917	-0.5744	-1.4930	-1.0665
-1.4731	-1.1968	-1.3572	-1.5632	-0.9243	-1.2405	-0.2557	0.3117	-1.6013	-0.3304	-0.9380	-0.6196	-1.4525	0.1232	-0.7082	-1.3994	-1.6258
-2.2790	-1.0817	-1.1342	-0.4343	0.1388	0.1370	-0.5099	0.0994	-1.5092	-0.4807	-1.1345	-0.6157	-0.8584	-0.4007	-1.1358	-1.4800	-1.5529
0.8057	-1.0462	-1.7210	-0.7898	-1.4356	-1.3058	-1.5553	-1.1163	-1.0364	-1.2674	-1.1909	-1.4140	-1.3115	-0.8940	-1.1296	-0.9270	-1.1635
-1.3369	0.1205	-1.5460	-0.1931	-0.0340	0.1493	-1.2984	-1.6852	-1.2930	-1.0634	-1.5326	-1.3109	-1.1798	-1.6075	-1.6889	-1.1971	-1.6526
-1.5740	-0.4479	-1.8291	-0.9275	-0.6855	-1.9217	-0.7350	-0.3403	-1.7296	-1.0707	-0.6888	-1.0002	-1.5902	-0.9180	-0.8927	-1.6410	-1.9200
-1.3098	-1.1888	-1.5382	-1.4957	-1.5298	-1.1300	-0.4448	-0.4466	-1.4524	-0.7753	-1.2144	-0.7259	-1.2992	-1.1054	-1.2107	-1.7185	-1.4386
-0.8504	-1.2105	-1.8715	-1.6657	-0.9716	-0.8964	-0.4022	-0.7508	-1.4915	-0.8095	-1.0232	-0.7400	-1.6633	-0.7310	-1.3471	-1.4274	-1.5569
-1.3076	-1.2532	-1.7190	-1.4139	-1.5055	-1.2191	0.3220	-1.0727	-1.4443	-1.1641	-1.2863	-1.0136	-1.7330	0.0944	-1.2079	-1.2949	-1.6759
-1.8259	-1.0962	-1.9829	-1.6638	-0.8279	-0.6944	-0.0748	-1.0306	-1.3664	-0.9631	-0.9101	-1.0801	-2.0671	-0.4755	-0.8405	-1.3793	-1.3206
-1.4991	-1.4321	-1.8142	-1.3520	-1.1220	-0.8980	-0.0835	-1.0017	-1.4183	-1.3776	-0.6943	-1.1893	-1.7253	-0.5343	-0.8042	-1.4878	-1.7869
-1.4049	-1.3823	-1.7151	-1.3741	-1.0569	-1.0806	-0.7058	-1.1604	-1.2882	-0.9906	-1.4039	-1.3384	-1.7184	-0.5376	-0.9932	-1.5508	-1.8067
0.4821	-1.0443	-1.6912	-1.0053	-1.0096	-0.6357	-1.1733	-0.7988	-1.5028	-0.9966	-1.0799	-1.6601	-1.4691	-1.2517	-1.0905	-0.9198	-0.8367
0.5970	-1.0075	-1.4029	-0.8521	-0.9825	-0.8028	-1.3474	-0.8145	-1.2169	-1.5022	-1.1023	-1.4321	-1.7517	-1.8048	-1.5282	-1.2093	-1.1167
-1.7904	-1.0709	-1.1507	0.6153	-0.9304	-0.2188	-1.6895	-1.2784	-1.6023	-1.7029	-1.2895	-1.4681	-0.5842	-1.3691	-1.6161	-0.8867	-1.7975
-1.4245	-1.0430	-1.3620	-1.3965	-1.4007	-0.9154	0.3246	0.3294	-1.4479	0.1379	-0.2501	-0.7379	-1.7609	0.0822	0.0932	-1.0636	-1.3569
-1.4165	-0.8672	-2.1010	-1.3873	-1.3679	-1.0728	0.0961	0.5541	-1.3073	0.2054	-0.4924	-0.8195	-1.7252	-0.8105	-0.0425	-1.3606	-1.2041
-1.4046	-1.0585	-1.9092	-1.2874	-1.6671	-1.1766	0.1816	0.6739	-0.8368	0.3238	0.0681	-0.7991	-1.7675	-0.1733	0.2472	-1.3501	-0.6680
-0.7029	-1.1497	-1.1065	-1.6918	-1.0814	-1.0682	-0.2393	0.6469	-1.5927	-0.1887	-0.6413	-1.1153	-1.3868	-0.4546	-0.7576	-1.4082	-0.7827
-0.3069	-0.6352	-0.9129	0.4866	-0.2814	-0.2560	-1.3698	-1.3742	-1.1910	-1.3247	-1.3378	-1.3292	-0.6320	-1.5576	-1.2629	-0.8525	-1.0406
-0.7643	-1.4696	-0.5554	0.4840	-0.5051	-0.6807	-1.3054	-1.3592	-1.0589	-1.2557	-1.5912	-1.1112	-0.2509	-1.1231	-1.7127	-0.9865	-1.1366
0.3168	-1.3191	-1.2461	-0.8592	-1.2201	-1.0441	-1.1399	-0.9174	-1.2068	-1.5037	-1.0560	-1.2497	-1.0746	-0.7710	-1.2506	-1.0852	-0.7666
-0.7415	-1.2841	-1.2946	-1.2896	-1.2772	-1.1659	0.1723	0.6014	-1.2964	-0.4849	-0.7587	-0.7071	-1.3183	0.0118	-0.4286	-0.9310	-1.1393
-0.6504	-1.0667	-1.6047	-1.3209	-0.9325	-1.0800	-0.3316	0.1132	-1.5145	-0.0893	-0.7554	-0.3923	-1.1639	-0.5761	-0.9038	-0.9673	-1.5947
-1.2855	-1.6535	-1.4442	-1.0026	-1.7334	-1.5474	-0.0412	0.2438	-1.4372	-0.6212	-0.6182	-0.9967	-1.0852	-0.3880	-0.8928	-0.9214	-1.5643
-1.7087	-1.2491	-1.1981	-1.1597	-1.9273	-1.2623	-1.6066	-1.5276	-1.3044	-1.3585	-1.4266	-1.1555	-1.4015	-1.6524	-1.6283	-0.5173	-1.4530
-0.4322	-0.8760	-1.3783	-1.0083	-1.1489	-0.4931	-1.7052	-1.9338	-1.0140	-1.8022	-1.5869	-1.6923	-1.2504	-1.3796	-1.4028	-1.5625	-1.2366
-0.4454	-0.8010	-1.5509	-1.4393	-0.7489	-0.6978	-1.5279	-1.8016	-0.9552	-1.6014	-1.7787	-1.3623	-1.0467	-1.5401	-1.5401	-1.6407	-1.1642
-0.9824	-0.4432	-1.3246	-0.0451	-0.0403	0.0501	-1.5432	-1.8331	-1.2692	-1.4516	-1.2273	-1.6918	-0.6662	-2.0276	-1.5554	-1.2720	-1.6517
-0.4222	-1.4318	-1.5155	-1.1989	-1.2470	-1.0715	-1.7931	-2.2564	-1.3468	-1.7745	-1.9110	-1.6772	-1.3449	-1.8703	-1.6516	-1.7333	-1.4192
0.6183	-0.7233	-1.7389	-0.9203	-1.1968	-0.9274	-1.7418	-2.5901	-1.2530	-1.3207	-1.8097	-1.7735	-1.6506	-1.7233	-1.5660	-1.4111	-1.7136
-0.3693	-1.3369	-1.6452	-1.2779	-1.2679	-1.0024	-1.7623	-2.2069	-1.3054	-1.7582	-1.7141	-1.5943	-1.2907	-1.7566	-1.6364	-1.6285	-1.3773
-1.1796	-0.8984	-1.5602	-1.6750	-1.4926	-1.5243	-1.5551	-0.9831	-1.3881	-1.4237	-1.8345	-1.4400	-1.7046	-1.7291	-1.2672	-1.3389	-0.8930
-1.7100	-1.4193	-1.8705	-1.4085	-1.7507	-1.5475	-1.1431	-0.4164	-1.8686	-1.0603	-0.9462	-1.2464	-2.2267	-1.2970	-0.8098	-1.1897	-1.5959
-1.1706	-0.9592	-1.3279	-0.0214	-0.2576	-0.3746	-2.0239	-1.8845	-1.1041	-1.5841	-1.9279	-1.4232	-1.6342	-2.0874	-1.5199	-1.3779	-1.5105
-1.3138	-0.4255	-0.7093	-0.4446	-0.6643	-0.2566	-1.5489	-0.9631	-1.2333	-1.2411	-1.4787	-1.1629	-1.2592	-1.6232	-1.1706	-1.5826	-1.3780
-1.2658	-0.9100	-1.4608	-1.4241	-1.5426	-1.3361	-0.9785	0.0052	-1.6194	-0.7307	-1.0427	-0.6282	-2.0667	-0.9708	-0.8310	-1.4765	-1.7337
-1.1290	-1.2507	-1.1706	-0.7470	-1.4846	-1.1268	-1.8521	-1.0849	0.3777	-1.5277	-1.2515	-0.6740	-0.4619	-1.4688	-1.5556	-1.2036	-0.9319
-1.3309	-1.1174	-1.0279	0.3414	-0.2979	-0.0904	-1.0626	-1.2025	-1.1716	-1.6055	-0.9140	-0.9030	-0.2845	-0.9945	-1.1755	-1.0528	-1.3673
-0.3704	-1.1263	-1.2967	-0.6380	-0.8685	-1.2038	-1.2377	-1.2237	-0.8069	-1.6219	-1.1058	-0.9365	-1.4073	-1.4684	-1.6700	-1.2365	-0.8610
-0.9207	-0.5956	-0.8531	0.4076	0.0555	0.2460	-1.2775	-1.2167	-1.2045	-1.0339	-1.3361	-1.3787	-0.7876	-1.1377	-1.0020	-0.9071	-1.1967
-0.3634	-1.3413	-1.2946	-0.8650	-1.0845	-1.0067	-0.9849	-1.1071	-0.0410	-1.2477	-1.0737	-1.0242	-1.3419	-1.5440	-1.4036	-0.2052	-0.6482
-1.9490	-1.4909	-1.8450	-1.2273	-1.5549	-1.7611	-1.0849	-0.8846	-1.5666	-1.3910	-0.9778	-0.8295	-1.8525	-0.9600	-0.6297	-1.2089	-1.6285
-1.4028	-1.3910	-1.7944	-1.5217	-1.4368	-1.2046	-1.2955	-1.0760	-1.3402	-1.3045	-1.3726	-0.5722	-1.7983	-1.1579	-1.0391	-1.9583	-1.8141
-1.6666	-1.2989	-1.8209	-1.4128	-1.3977	-1.6438	-1.1990	-0.9439	-1.4854	-1.1501	-1.0463	-0.9722	-2.1227	-0.9033	-0.7362	-1.2198	-1.6747
-0.6467	-1.4239	-1.3129	-0.6625	-1.1657	-1.1757	-0.9933	-1.0649	-1.1850	-1.8428	-1.0188	-1.3437	-0.7894	-1.0392	-1.0631	-0.6470	0.2080
-1.1398	-1.5283	-1.1548	-0.7291	-0.8359	-0.8480	-0.9970	-1.0034	-0.9260	-1.2165	-1.2104	-1.2986	-1.3383	-1.1698	-1.2806	-0.7489	1.1979
0.2739	-1.2340	-1.6813	-1.0216	-1.3259	-1.1004	-1.3322	-1.2603	-1.5344	-1.5958	-1.7683	-1.9959	-1.6322	-1.5905	-1.5162	-1.2878	-1.1598
-1.0899	-0.1758	-0.8561	-0.1566	0.2096	0.1483	-1.1463	-0.8980	-1.3243	-1.1676	-1.2720	-0.9704	-0.8922	-0.9903	-1.3179	-1.3540	-1.4436
-0.3559	-0.3826	-1.0515	-0.6596	-0.4661	-0.9164	-1.2575	-1.1371	-0.9714	-0.8918	-1.6511	-1.0614	-1.0341	-1.5158	-1.4904	-0.9992	-0.5208
-1.5531	-0.3902	-1.2648	-0.7039	-1.1331	-0.8699	0.0339	0.3534	-1.2492	-0.4979	-0.5592	-0.4815	-1.3178	-0.4865	-0.7813	-1.3950	-1.1629
0.1843	-1.1188	-1.2100	-0.9223	-0.8276	-0.6993	-1.4038	-1.0236	-0.3124	-1.1889	-1.2921	-1.0765	-1.4239	-1.4159	-1.5750	-1.2018	-1.2343
-1.5937	-0.2312	-1.0220	-0.2004	0.6612	0.8406	-1.6744	-1.1656	-1.3380	-0.9619	-1.6303	-1.0704	-0.8898	-1.6131	-1.5598	-0.8742	-1.5954
-1.0615	-0.4375	-1.5612	-1.2464	-0.9442	-1.1655	-1.6896	-1.7968	-1.1682	-1.6300	-1.9630	-1.6508	-1.0601	-1.4151	-1.6152	-1.1413	-0.9749
-0.9717	-1.4260	-1.0786	-1.4823	-0.8510	-0.8050	-1.6355	-1.9171	-1.1930	-1.6815	-1.8807	-1.7677	-0.7622	-1.8999	-2.0798	-1.1260	-0.8035
-0.8945	-1.5634	-0.3147	-0.8372	-1.0970	-1.1758	-1.4683	-1.0519	-1.1507	-1.5090	-0.8436	-1.5570	-1.0845	-1.2013	-1.3662	-0.6256	-0.5304
-0.9388	-1.1151	-0.7286	-1.4760	-1.2816	-1.2399	-0.8385	-1.1401	-1.0294	-1.5203	-1.1755	-1.8426	-1.3492	-1.3486	-0.7358	-0.9234	-0.5177
-1.3899	-1.0240	-1.3571	-1.1760	-0.9646	-1.1660	-0.5183	0.7035	-0.4646	-0.3084	-0.6161	-0.0888	-2.0308	-1.0199	-0.4315	-1.5604	-1.8240
-1.1420	-1.1427	-1.2533	-1.1750	-1.2229	-1.4653	-0.2411	0.9277	-1.5071	-0.4404	-0.8406	-0.5991	-1.6817	-0.8258	-0.1802	-1.4946	-1.2117
-1.0354	-1.0281	-1.5246	-1.4493	-1.6147	-1.4249	-0.4685	0.5938	-1.5690	-0.1857	-0.9029	-0.0653	-1.5540	-1.4388	-0.4922	-1.4088	-1.3619
-1.1116	-1.3376	-1.6747	-1.3099	-1.0991	-1.2923	-0.5844	0.6985	-1.8406	0.1026	-0.5101	-0.1453	-1.5187	-1.1003	-0.3365	-1.1200	-1.3120
-1.2577	-0.8291	-1.1478	-1.3307	-1.2519	-1.2561	-0.4829	0.6270	-1.4415	-0.3701	-0.7094	-0.2890	-1.7864	-0.5925	-0.0649	-1.3554	-1.7065
-0.8127	-1.1634	-1.7825	-1.2549	-1.5568	-1.2728	-0.2402	0.7082	-1.6352	-0.3366	-0.2649	-0.7668	-1.4929	-0.5268	0.0392	-1.3086	-0.5244
-1.2474	-0.9723	-1.0205	-1.0410	-1.1280	-0.8642	-1.1733	-1.1519	-1.0919	-1.2901	-1.3840	-1.0530	-1.7266	-1.8080	-1.6134	-0.8170	-0.9501
-0.4967	-0.6416	-1.5071	-1.3278	-0.7085	-0.9866	-1.3751	-1.7321	-1.3418	-1.6357	-1.7784	-1.6733	-0.8092	-1.6589	-1.1732	-1.1241	-0.6216
-0.5216	-1.8631	0.2757	-1.6599	-1.7371	-1.1306	-0.4662	-1.0052	-1.0538	-1.5229	-1.5422	-1.6975	-1.5387	-2.1851	-1.5640	-1.5289	0.1827
-0.4678	-1.6607	0.2985	-1.9341	-1.3975	-0.8913	-0.8465	-0.7980	-1.2222	-1.3042	-1.0429	-1.2670	-1.1197	-2.1528	-1.5583	-1.3357	0.4262
-1.6726	-1.9082	0.0128	-1.9043	-2.0407	-1.7784	0.3700	0.2220	-1.2831	-0.4526	-0.8680	-1.0264	-1.3486	-1.3092	-0.8388	-1.4510	-0.5887
-1.6090	-1.8952	-0.1366	-2.0240	-1.9980	-1.5207	-0.0068	0.5260	-1.4097	-0.4687	-0.9806	-1.2304	-1.6037	-0.6997	-1.2151	-1.2536	-0.6884
-1.4470	-1.6845	-0.8853	-2.0198	-0.8342	-0.7708	-0.0015	-0.9852	-0.6129	-1.3826	-1.5469	-1.7253	-1.5664	-2.1535	-1.5012	-0.8875	0.2279
-1.7955	-1.2744	-0.3743	-0.5611	-0.9179	-0.3964	-0.3798	-1.0644	-1.1516	-1.4637	-0.9810	-1.7170	-1.0718	-1.9170	-1.6045	-1.6808	-0.1343
-1.5755	-1.5843	0.3507	-2.1425	-1.4228	-0.8365	-0.0104	-0.9589	-0.9203	-1.3243	-1.6316	-1.4680	-1.7236	-2.0612	-1.4589	-1.2690	-0.0602
-0.9441	-1.8578	-0.0406	-1.9889	-1.5092	-1.0335	-0.6824	-1.0477	-0.6514	-1.5136	-1.4685	-2.1020	-1.6994	-2.1357	-1.3342	-1.7185	-0.4021
-1.1744	-1.6967	0.4838	-2.0589	-1.2896	-0.8902	-0.0608	-0.9914	-1.1795	-1.3065	-1.4436	-1.7085	-1.7532	-1.6831	-1.1224	-1.1771	-0.9779
-1.3924	-2.1014	0.5963	-1.5900	-1.6382	-1.2494	-0.2404	-0.9018	-1.0349	-1.6075	-1.3858	-2.0710	-1.7155	-1.8147	-1.4787	-1.0794	-0.0580
-1.3728	-1.6700	-1.5284	-2.0024	-1.6602	-1.4086	-0.6808	0.0354	-1.7964	-0.2777	-1.2217	-1.1469	-1.8933	-1.2496	-1.0137	-1.4996	-1.1022
-0.4342	-0.5423	-1.2734	0.0736	-0.0924	-0.2921	-0.8583	-1.1226	-1.1641	-1.1724	-0.7485	-1.5209	-0.8289	-0.5900	-1.1045	-0.9464	-0.0478
0.2008	-1.0978	-1.1669	-1.0957	-0.9143	-1.0267	-1.5443	-0.9808	-0.9664	-1.7000	-1.4770	-1.6820	-1.2764	-1.2645	-1.3801	-0.9835	-0.2192
-0.3075	-1.0763	-1.1626	0.1109	0.0532	0.0667	-1.1972	-1.5236	-1.1905	-1.1653	-1.3194	-1.4908	-1.0965	-0.9401	-1.5006	-0.7997	-1.8724
-0.5910	-0.9741	-1.2851	-1.2796	-0.6328	-0.6559	-1.2878	-0.8956	-0.9140	-1.2628	-0.9589	-1.1662	-0.9868	-1.2307	-1.1547	-0.8878	0.8692
-0.5996	-0.9644	-1.6124	-1.1802	-1.0526	-0.9874	-1.1629	-1.2034	-1.1453	-1.3535	-0.9791	-1.2673	-1.2906	-1.3215	-1.0987	-0.7522	0.1666
-1.3385	-1.0302	-1.8357	-1.1423	-0.8082	-1.2254	-0.3053	0.7239	-1.0337	-0.2644	-0.4536	-0.3167	-1.1597	-0.1053	-0.8190	-1.2064	-0.9086
-0.8430	-0.5270	-1.0178	0.5559	-0.4383	-0.5926	-1.3352	-0.6728	-0.8018	-1.1837	-1.0476	-1.5306	-0.4089	-1.3073	-1.5520	-0.9211	-0.9147
-1.9131	-0.9681	-1.3520	-1.1662	-1.4511	-1.2206	-0.8595	0.5613	-1.3617	-0.7940	-0.5937	-0.3266	-1.3915	-0.6861	-0.5371	-1.4641	-0.2291
-1.7937	-1.5845	-1.2085	-1.3240	-1.4122	-1.3838	-0.4501	0.5147	-1.6401	-1.1307	-0.7183	-0.3161	-1.0160	-1.0835	-0.9173	-1.2734	-0.3738
-1.8983	-1.4155	-1.1314	-1.2748	-1.8053	-1.6889	-0.4032	0.4512	-1.3530	-0.6164	-0.7522	-0.5151	-1.4325	-0.5768	-0.9196	-1.1083	-0.6585
-0.9303	-0.7822	-0.8805	0.2006	-0.5106	-0.3362	-1.0936	-0.7296	-1.0926	-0.9722	-1.3452	-1.5810	-0.9246	-1.3077	-1.3658	-1.1668	-0.7254
-0.3373	-1.1778	-1.2312	-0.5046	-1.5265	-1.5446	-1.3486	-0.8638	-1.0309	-1.2479	-1.1974	-1.1444	-0.9317	-1.1277	-1.4753	-1.1583	-0.9255
-1.2734	-0.5993	-0.8702	0.1078	-0.3343	-0.3850	-1.1046	-1.0059	-1.1479	-1.4509	-1.3422	-1.3578	-0.6267	-1.3669	-1.5320	-0.9714	0.0807
-1.5559	-1.2238	-1.3264	-0.8366	-1.5719	-1.5496	-0.7321	0.3531	-0.9823	-0.8142	-0.4004	-0.5609	-1.2175	-0.0153	-0.8329	-1.5039	-0.5274
-1.3975	-0.7715	-0.9652	0.3290	-0.5870	-0.1399	-1.6066	-1.1251	-1.2633	-1.2140	-1.5638	-1.4698	-0.7152	-1.4814	-1.6191	-0.8358	-1.6270
-0.6268	-1.0526	-1.5981	-1.1091	-0.6437	-0.7182	-1.6050	-1.3141	-1.0328	-1.6839	-1.2688	-1.4616	-1.3193	-1.6567	-2.0062	-0.9997	-0.9164
-0.1726	-1.5794	-0.5182	-0.8661	-0.5410	-0.8415	-1.4903	-1.1617	-1.0572	-1.0561	-1.8717	-0.9201	-1.6068	-1.7862	-1.7684	-1.0357	-1.1446
-0.6621	-1.5427	-1.2663	-1.9143	-1.2678	-1.0443	-0.7757	0.3256	-1.7211	-0.1436	-0.5693	-0.2649	-1.9978	-1.4383	-0.2799	-1.7158	-1.9638
-1.7285	-1.1140	-1.2087	-0.1294	-0.8660	-0.7715	-1.9346	-1.5239	-1.0968	-1.4780	-1.8037	-1.3830	-0.8431	-1.9362	-1.8201	-1.4020	-1.1094
-1.8523	-1.3254	-1.3160	-1.3420	-1.4391	-1.3490	-1.4424	-1.5224	-0.4395	-1.4767	-1.5453	-1.6390	-1.8430	-1.8651	-1.2879	-1.3669	-0.8361
-1.3574	-1.1852	-1.0249	-1.1184	-1.7712	-1.2841	-0.8469	0.7975	-1.7240	-0.4795	-0.8255	-0.0476	-1.6447	-0.7302	-0.7872	-0.9080	-1.5154
-1.5440	-1.4846	-1.0772	-1.4695	-1.4372	-1.2056	-0.5767	0.6329	-1.5403	-0.9443	-0.4474	-0.4005	-1.3037	-0.9120	-1.0136	-0.9553	-0.7346
-1.5513	-1.5424	-0.9609	-1.2299	-1.1212	-0.9095	-0.7671	0.8745	-1.7830	-0.5726	-0.8320	-0.5524	-1.4761	-0.6550	-0.9684	-1.1298	-1.7594
-0.7805	-0.7627	-0.7226	0.4159	-0.8564	-0.6686	-1.3618	-1.5028	-1.2783	-1.4729	-1.2522	-1.7199	-0.3410	-1.3918	-1.4846	-1.2238	-1.4294
-0.5177	-1.4939	-1.1764	-0.5804	-1.7403	-1.7195	-1.1737	-1.4073	-1.0708	-1.9653	-1.3465	-0.7267	-0.2507	-1.3238	-1.6748	-1.3295	-0.5827
-1.1886	-1.6759	-1.3812	-0.4025	-1.4066	-1.6940	-1.4173	-1.3598	-1.0569	-1.3182	-1.4497	-1.2164	0.1071	-1.1624	-1.3525	-1.4729	-0.9691
-0.4808	-1.3932	-1.4532	-0.9301	-1.1516	-1.4692	-1.2930	-1.3251	-0.7810	-1.8548	-1.3941	-1.2086	-0.0442	-1.3836	-1.7864	-1.0141	-0.8730
-0.7901	-1.1804	-1.4463	-0.7556	-1.4871	-1.6865	-1.4058	-1.2888	-1.0569	-1.0408	-1.3406	-0.5526	0.0834	-1.3553	-1.6125	-0.7612	-1.1267
0.1942	-0.9993	-1.5488	-0.7964	-0.6446	-0.4902	-0.7658	-0.7993	-1.2046	-1.3046	-0.8444	-1.3349	-1.1222	-0.8084	-0.8458	-1.1189	-0.9284
-1.5549	-1.3080	-1.5991	-1.0297	-1.0119	-0.7963	-0.2101	0.0806	-1.3630	-0.0542	-0.7295	-0.6447	-1.2089	-0.5548	-0.0110	-0.9268	-1.2446
-1.3565	-0.8244	-1.2631	-1.4952	-1.0038	-1.2058	0.0424	0.3375	-1.0827	-0.4887	-0.7475	-0.1489	-1.2460	-0.7504	-0.4743	-1.4920	-0.6782
-1.5938	-1.0631	-0.9999	-1.3546	-1.0846	-1.1820	-0.2401	0.2063	-1.2810	-0.4157	-0.5804	-0.6909	-1.3717	-0.1657	-0.1702	-1.5355	-0.6891
-1.5698	-1.6831	-1.0502	-0.6255	-1.4796	-1.4124	-1.8412	-1.6090	0.2329	-1.5545	-1.7927	-1.1044	-1.6749	-1.8601	-1.2456	-0.6792	-0.9558
-1.5628	-1.3421	-1.1770	-0.7463	-1.7446	-1.5370	-1.4122	-1.1438	0.1119	-1.8744	-1.5266	-1.0074	-0.9515	-1.6061	-1.5478	-0.6775	-1.2756
-1.4003	-1.3488	-1.1272	-0.5647	-1.3625	-1.3531	-1.5472	-1.4342	0.3012	-1.5868	-1.8240	-1.3226	-1.7219	-1.5830	-1.6251	-1.1226	-1.0761
-1.6881	-0.7965	-0.5910	-0.6229	-1.7638	-1.5057	-1.7053	-1.1778	0.0072	-1.0514	-1.0448	-0.6183	-1.5827	-1.6585	-1.4647	-0.8906	-1.1515
-1.8444	-1.3483	-1.4779	-0.7088	-1.4209	-1.3381	-1.3687	-1.5385	0.2999	-1.6155	-1.5112	-0.7859	-1.3322	-1.9993	-1.9832	-1.0400	-1.1706
-1.6182	-0.9750	-1.1632	-0.8461	-1.4798	-1.5682	-1.3593	-1.3432	0.4672	-1.6450	-0.9972	-1.0258	-1.4048	-1.7804	-1.3916	-0.8793	-1.1769
-0.6681	-0.4826	-0.5564	0.2034	0.3567	0.2091	-1.5931	-0.7911	-1.8014	-1.5745	-1.4325	-1.8930	-0.5283	-1.3010	-1.1090	-1.4617	-1.2334
-1.5816	-1.2895	-0.6903	-0.5091	0.8751	1.0086	-1.7606	-1.0525	-1.4167	-1.6829	-1.7394	-1.2653	-0.9944	-2.3387	-1.9126	-1.3861	-1.3903
-1.4481	-0.8378	-0.5174	-0.7694	0.4456	0.3552	-1.4094	-1.4101	-1.4749	-1.1110	-1.0564	-1.9082	0.2153	-1.6147	-1.3591	-1.3778	-1.2087
-1.6049	-0.8296	-0.5295	-0.6470	0.5972	0.6580	-1.6664	-1.4354	-0.9550	-1.8491	-1.2468	-1.3594	0.0599	-1.6553	-1.7469	-1.5208	-1.1194
-1.2974	-1.0119	-0.8348	-0.7165	0.6989	0.7012	-1.7830	-1.2534	-1.6424	-1.3782	-1.3435	-2.0790	-0.2752	-2.0518	-1.6400	-1.1747	-1.2455
-1.0933	-1.0446	-0.8338	-0.7843	0.5738	0.4866	-1.5068	-0.9326	-1.3163	-1.5311	-1.4631	-1.7892	-0.9436	-1.8939	-1.8362	-1.4376	-1.7135
-0.5378	-1.4905	-1.1496	-0.7447	-1.7258	-1.7032	-1.1936	-1.4067	-1.1100	-1.9702	-1.3453	-0.7270	-0.2829	-1.3664	-1.6901	-1.2954	-0.5597
-0.4500	-1.4001	-1.3485	-0.8708	-1.4395	-1.6714	-1.3549	-1.2740	-0.8664	-1.9539	-1.4781	-1.2215	-0.0960	-1.3747	-1.8387	-0.8948	-0.7519
-0.8962	-1.0409	-0.7075	-0.0570	0.0216	0.0014	-1.2720	-1.2319	-1.1716	-1.2890	-1.3783	-0.8856	-1.0009	-1.4977	-1.4430	-1.2023	-1.2134
-1.8815	-0.3276	-0.9040	0.0344	0.2314	0.3097	-1.2293	-1.7934	-1.2791	-1.8654	-1.5207	-1.8642	-0.6061	-1.3437	-1.3232	-1.3268	-1.5881
-1.5194	-0.5243	-1.2172	0.2642	0.0843	0.2038	-1.3164	-1.5319	-1.1983	-1.8428	-1.7691	-1.0337	-0.5610	-1.9979	-1.7564	-1.0103	-0.9296
-0.2213	-0.9192	-1.9501	-0.2852	-1.1073	-0.9022	-1.5453	-1.9468	-1.0857	-1.2086	-1.3217	-1.8412	-1.1600	-1.2856	-1.0136	-1.2151	-0.7642
-1.6668	-1.4677	-1.8617	-1.1163	-2.0987	-1.9983	-0.9079	0.0314	-1.3802	-0.8184	-0.7302	-0.5303	-1.7654	-0.7987	-0.7477	-1.1738	-1.3994
-1.5617	-1.5770	-1.2866	-1.1720	-1.6803	-1.7068	-0.2431	0.7106	-0.8631	-0.2170	-0.8044	-0.6203	-1.8282	-0.8368	-0.5941	-0.7576	-1.6099
-0.2995	-0.4048	-1.7666	-1.3408	-0.6482	-0.7621	-2.0369	-1.8248	-1.0989	-1.4983	-1.5133	-1.1666	-1.1015	-1.2356	-1.7715	-1.3641	-0.0654
-0.9356	-0.3597	-1.6291	-1.2627	-0.2970	-0.8094	-1.4251	-1.4386	-1.3176	-1.9352	-1.6610	-1.3894	-1.1924	-1.9956	-1.6021	-1.5986	-0.9678
-0.3669	-0.6895	-1.1927	-0.9623	-1.4846	-0.9559	-2.1035	-1.7748	-1.0345	-1.6310	-2.0179	-0.9471	-1.3905	-1.9981	-1.4119	-1.1537	-0.0324
-0.9297	-1.5137	-0.7966	-1.3556	-1.5102	-1.2315	-0.7750	-1.1951	-1.1058	-1.2185	-1.5373	-1.1243	-0.7430	-1.4514	-1.4865	-0.7810	-0.4904
-0.7372	-1.1825	-0.5978	-1.1750	-1.0762	-1.0098	-0.8062	-1.3186	0.0599	-1.5786	-1.3631	-1.5138	-1.4883	-1.3559	-1.3561	-1.1085	-0.5651
-1.0564	-1.1537	-1.4269	-1.3828	-1.4137	-0.9397	-0.9268	-1.1023	-0.9946	-1.0996	-1.8474	-1.0739	-1.2245	-1.5840	-1.3844	-1.1663	0.6513
-1.1073	-1.4379	-1.4963	-1.1060	-1.3016	-0.9006	-1.7591	-1.2305	-0.6016	-1.3633	-1.4431	-1.5310	-0.6408	-1.5770	-1.3352	-0.8999	-0.0304
-2.1003	-1.6205	-0.8358	-1.1919	-1.8473	-1.5379	-0.8412	0.2742	-0.6650	-0.7464	-0.7235	-0.1714	-0.7038	-1.5837	-0.9310	-0.6393	-1.0667
-1.3135	-1.6763	-0.4732	-0.9158	-1.1383	-0.9111	-1.6207	-1.1683	0.2727	-1.5525	-1.7245	-0.8672	-0.6929	-1.7899	-1.3718	-0.5687	-0.6592
-1.1680	-1.6701	-1.1878	-1.0104	-1.2593	-1.2430	-1.6083	-1.1903	0.8090	-1.8141	-1.2769	-1.1859	-0.8838	-1.8185	-1.4895	-0.9901	0.0517
-1.2600	-1.4288	-0.9049	-0.3799	-1.1202	-1.2732	-1.3960	-1.0290	0.3287	-1.1874	-1.4056	-1.2751	-0.5390	-1.3363	-1.4428	-0.5982	-1.0970
-1.7746	-1.0755	-0.3519	0.6440	-0.4786	0.0283	-1.5813	-1.3558	-0.7877	-1.5012	-0.9812	-1.1833	-0.3788	-1.5754	-1.3331	-1.1074	-1.1269
-1.8783	-1.0455	-0.2701	0.5220	-0.0016	0.5266	-1.6914	-1.2982	-0.9627	-1.3015	-1.8004	-1.0914	-0.0714	-1.5313	-1.6606	-0.7149	-1.1556
-0.2306	-1.4728	-1.2913	-0.6388	-1.0922	-0.9317	-1.4991	-1.6579	-0.4824	-1.3503	-1.5895	-1.3995	-0.3572	-1.2834	-1.6149	-0.9019	-0.9785
-1.5434	-1.2739	-0.8453	0.7398	-0.2256	0.0266	-1.1322	-1.4708	-0.6321	-1.3767	-1.5273	-1.5453	0.1137	-1.1300	-1.6589	-0.9297	-0.6854
-1.7261	-1.1735	-0.9725	0.3658	-0.0806	-0.0279	-1.0807	-1.0941	-0.7113	-1.4259	-1.3547	-1.4384	-0.2628	-1.5063	-1.4537	-0.6823	-0.5728
-1.3717	-0.6781	-0.4534	0.0451	0.1676	0.4358	-1.1555	-1.1332	-1.3855	-1.2067	-1.3976	-1.1706	-0.5101	-0.9501	-1.1079	-1.2225	-0.6036
0.5044	-1.4783	-1.0539	-0.6704	-1.1993	-1.0789	-1.1694	-1.2138	-1.1318	-1.5838	-1.1717	-1.3859	-1.3582	-1.1663	-1.2944	-1.0813	-0.8649
0.2406	-1.3131	-1.4160	-1.3102	-0.8333	-1.0721	-1.1821	-0.9164	-1.3496	-0.8209	-0.8871	-1.4463	-1.3121	-1.3673	-1.2131	-1.4171	-0.6271
1.0207	-1.0999	-1.5733	-1.2584	-0.8929	-0.9953	-1.2792	-1.0817	-1.3122	-1.1783	-0.8646	-1.4041	-1.5060	-1.1697	-1.3361	-1.1777	-1.2192
0.0081	-1.0096	-1.5039	-1.0916	-0.4152	-0.8245	-1.3285	-1.1555	-1.1874	-1.0491	-1.3779	-1.2832	-1.5776	-1.2855	-1.5274	-0.8731	-0.4897
-1.0753	0.5188	-1.2492	-1.2382	-0.4790	-0.4480	-1.7046	-1.7316	-1.0282	-1.9135	-1.5182	-1.7365	-1.6358	-1.8118	-1.4917	-1.4152	0.6077
-1.2729	0.6607	-0.9816	0.1245	-0.0920	-0.0266	-1.8794	-1.9529	-1.5172	-1.9281	-1.4969	-1.1713	-1.0967	-2.1868	-1.6821	-1.3813	-1.4675
-1.2442	0.5453	-1.2680	-0.2624	0.6167	0.2723	-1.6009	-1.9490	-1.2330	-1.4951	-1.5514	-1.8349	-0.7031	-1.3677	-1.2181	-1.7649	-1.3665
-1.4780	0.9097	-1.8241	0.1875	0.3691	0.3873	-1.9883	-2.2964	-1.3454	-1.8816	-1.6495	-1.8258	-1.0216	-1.8857	-1.6694	-1.4534	-0.6331
-0.6862	-0.1246	-1.3156	0.0873	0.3441	0.3896	-1.9794	-1.9025	-1.4024	-1.6460	-1.8364	-1.8138	-1.0060	-2.0044	-1.3600	-1.4929	-0.7989
-1.3158	0.1595	-0.8033	-0.0119	-0.7045	-0.2183	-2.1831	-2.1142	-1.1317	-1.6631	-1.4599	-1.4910	-1.1289	-2.1823	-1.8130	-0.8029	-0.8144
-0.7010	-0.5942	-1.5963	-1.1740	-0.9636	-0.9314	-1.3982	-1.9664	-1.5255	-1.7931	-1.5013	-1.7687	-1.5409	-1.6898	-0.9646	-1.6408	-1.4790
-0.0569	-0.9586	-1.8729	-1.0059	-1.0823	-0.8876	-1.8194	-2.0122	-1.3544	-1.9906	-1.7648	-1.6111	-1.7239	-1.4368	-0.7424	-1.2721	-0.6548
-1.1716	-1.3878	-1.0216	-0.5152	-1.9195	-1.1982	-1.4629	-1.4530	-0.7541	-1.4985	-0.9720	-1.5745	-1.4027	-1.5133	-1.7821	-0.4451	-1.1250
-0.0188	-1.2669	-0.8091	0.4511	-0.4645	-0.2274	-1.5063	-1.4140	-1.3913	-1.3364	-1.3634	-1.6648	-0.8263	-1.4709	-1.4808	-0.9227	-1.4393
-0.4967	-1.0007	-1.4284	0.5263	0.0024	-0.0116	-1.1779	-1.3812	-1.1026	-1.5442	-1.1017	-1.8044	-1.0169	-1.1588	-1.5728	-1.0380	-1.1550
-0.9611	-0.8607	-1.5172	-0.8674	-1.0706	-0.6492	-1.4634	-2.1072	-1.0025	-1.6416	-1.6118	-1.7010	-1.7290	-2.1100	-1.2806	-1.1711	-0.9678
-0.7201	-0.8825	-1.6456	-0.8835	-1.3783	-0.7409	-2.1552	-1.8451	-0.9880	-1.2986	-1.8407	-2.0966	-1.4689	-2.1194	-1.5505	-1.2263	-1.2388
-1.6370	-0.1777	-1.4780	0.0000	-0.1387	0.0300	-1.6336	-2.0962	-1.5917	-1.1682	-2.0865	-1.9289	-1.1215	-1.8781	-1.1833	-1.5352	-1.7321
-1.3625	-0.2644	-1.5290	0.4163	0.1559	0.3640	-2.1985	-1.9477	-1.6404	-1.0633	-1.8160	-1.7609	-1.0320	-1.5034	-0.9118	-1.3828	-1.9904
-0.9286	-0.5431	-1.7476	-0.9819	-0.6829	-0.3146	-2.3087	-1.7658	-1.2736	-1.6845	-1.8321	-1.7453	-2.0158	-1.9807	-1.5311	-1.6932	-0.9485
-1.5003	-0.2033	-1.4852	0.2086	0.5129	0.2670	-2.0361	-1.7041	-1.5081	-0.7046	-2.0985	-1.2684	-0.9953	-1.7220	-1.2105	-1.1609	-1.5604
-1.1605	-1.1584	-2.1228	-1.5762	-1.2373	-1.5024	-1.1247	-0.5458	-1.3081	-1.2666	-1.1702	-1.5694	-1.5274	-1.0889	-1.1170	-1.6904	-1.3978
-0.8869	-1.3568	-1.9914	-1.8875	-1.6452	-1.3088	-1.4906	-1.1544	-1.7556	-1.1324	-1.0850	-1.2414	-1.5260	-0.9689	-1.1597	-1.6927	-1.7697
-1.0238	-1.1694	-1.3783	-1.3171	-0.9518	-1.1337	-1.0984	-0.6963	-1.4159	-1.3984	-1.0771	-1.2816	-1.7306	-1.0851	-1.5999	-1.5585	-1.7109
-1.4512	-1.4217	-1.6964	-1.3016	-1.1876	-1.3267	-1.4049	-0.8358	-1.6205	-1.0311	-0.7907	-1.2100	-1.3746	-1.1555	-1.2128	-1.6022	-1.7177
-0.6523	-1.3527	-1.8271	-1.3667	-1.7980	-1.7929	-1.4334	-0.6424	-1.6731	-1.1749	-1.5715	-1.5627	-1.2159	-1.5606	-1.2572	-1.3749	-1.6366
-1.0798	-1.1611	-1.1179	-1.1221	-1.2070	-1.3364	-0.6552	0.2712	-1.4502	-0.7779	-0.4937	-0.5130	-1.5588	-1.2249	-0.7599	-1.3877	-1.4997
-0.3377	-0.8071	-1.5891	-0.7443	-1.0721	-0.9396	-1.1924	-1.1214	-1.1105	-1.0459	-1.5742	-1.0090	-0.9829	-1.1695	-1.1616	-0.9254	-0.9361
-0.2598	-0.6383	-1.3221	-1.1760	-0.1274	-0.6241	-0.8482	-1.0221	-1.2118	-1.4336	-1.0945	-1.2340	-1.2754	-1.2178	-1.4449	-1.0834	-0.9099
0.0016	-1.1631	-1.0737	-0.7529	-1.0982	-1.0364	-1.2008	-0.7939	-1.2028	-1.5806	-0.9517	-1.5700	-0.9102	-1.2686	-1.5647	-0.8192	-0.7225
0.2682	-1.0418	-1.5632	-0.9819	-0.7910	-0.8427	-1.2639	-0.7637	-1.0295	-1.0445	-1.5915	-1.3767	-0.9477	-1.2990	-1.6744	-1.3352	-0.8646
-0.6827	-1.1873	-0.2642	-0.9613	-1.3036	0.0513	-1.3104	-1.2147	-1.1303	-1.7985	-1.2090	-1.0328	-1.3954	-1.6032	-1.6933	-1.1332	-0.5700
-1.2446	-1.3299	0.1146	-1.4916	-1.0931	-1.3740	-1.2577	-1.4225	-1.2305	-1.6677	-1.2725	-1.3409	-1.1089	-1.4165	-1.4938	-0.9657	-0.1135
-0.7659	-0.9152	-0.7277	-1.5737	-1.2511	-0.1202	-1.1422	-1.4056	-0.9557	-1.6290	-1.3014	-0.8490	-1.4991	-1.6934	-1.3039	-1.1366	-0.3195
-1.2265	-1.1812	0.1080	-1.6071	-0.8453	0.8207	-1.6216	-1.1416	-0.6944	-1.8717	-1.3366	-0.7926	-1.0642	-1.7777	-1.5640	-0.6299	0.4036
-1.0761	-1.0807	-0.1147	-1.3711	-1.4039	0.1487	-1.2948	-1.3256	-0.5899	-1.2344	-1.0747	-1.1385	-1.8001	-1.9484	-1.4027	-0.9201	0.8746
-1.0448	-1.3077	-1.3447	-1.0486	-0.9458	-1.0077	-1.3814	-1.3837	-1.3562	-1.7286	-1.2033	-1.7736	-1.1252	-1.3570	-1.2854	-1.1267	0.5411
0.1190	-0.5543	-2.1718	-1.0080	-1.2323	-1.0094	-1.4320	-1.9071	-1.6137	-1.9187	-1.5470	-1.0225	-1.2691	-1.6046	-0.5895	-1.3796	-0.9728
-1.3817	-0.8357	-2.1361	-1.2451	-1.4261	-1.0439	-0.5092	-0.3824	-1.5861	-1.2525	-0.7409	-1.0454	-1.8146	-1.2345	-0.2867	-1.2732	-1.5223
-0.9646	-1.3226	-1.5149	-1.1218	-1.2895	-1.3158	-0.0993	0.2440	-1.5843	-0.7854	-0.5424	-0.7740	-1.5206	-0.7948	-0.7197	-1.1360	-1.5036
-1.0162	-1.3243	-1.7554	-1.4791	-1.4004	-1.2646	-0.7955	0.3018	-1.5527	-0.8405	-0.5182	-1.2573	-1.2338	-0.9796	-0.8221	-0.9143	-1.3534
-1.5649	-1.0790	-1.5090	-1.1480	-1.0739	-0.8479	-0.3635	0.3117	-1.4246	0.0424	-1.0218	-0.6533	-1.5928	-0.4109	-0.8497	-0.8314	-1.3828
-2.0054	-1.0177	-1.1247	-1.1853	-1.0197	-0.7653	-0.5369	0.2820	-1.4145	-0.3324	-0.4118	-0.5777	-1.3800	-0.5296	-0.7963	-1.0298	-1.6739
-0.3211	-0.9445	-0.7788	-0.1569	-0.1313	-0.1929	-1.8325	-1.2125	-1.3349	-1.3311	-1.7441	-1.6166	-1.2289	-1.7837	-1.2975	-1.1344	-1.4833
1.4286	-0.8667	-1.5617	-0.9873	-1.4456	-1.1637	-1.2005	-0.9815	-1.1177	-1.2962	-1.4386	-1.3337	-1.9426	-1.3631	-1.5693	-1.2452	-1.2785
-0.0255	-0.6628	-1.4971	-1.0637	-1.0845	-0.8490	-0.7883	-1.0003	-1.2075	-0.7409	-1.2116	-1.3600	-1.8592	-1.5086	-1.4753	-1.1729	-1.2680
-1.3468	-1.4241	-1.0451	-1.4702	-1.6009	-1.4407	-0.4413	0.8162	-1.3081	-0.2933	-0.5640	-1.0787	-1.8385	-1.2871	-0.0950	-1.2390	-0.5131
-0.5024	-1.8103	-1.4460	-1.4734	-1.7316	-1.7485	-0.4214	1.1375	-1.5504	0.4503	-0.5530	-0.9001	-1.6258	-1.1250	-0.5207	-1.3203	-1.4488
-0.5102	-1.1123	-1.0948	-1.4340	-1.6283	-1.7888	-0.8125	0.6691	-1.3722	-0.8836	-0.6616	-0.7865	-1.2722	-0.7226	-0.1445	-1.4083	-1.4305
0.1567	-0.7419	-1.2383	-0.1974	-0.3002	-0.1749	-1.7575	-1.0931	-1.1663	-1.0290	-1.7172	-1.1367	-0.9881	-1.8592	-0.8782	-1.2470	-1.0247
-1.1153	-1.3445	-1.0555	-1.4106	-1.4292	-1.2157	-0.5752	0.6717	-0.6220	-0.5560	-0.6251	-0.7695	-1.5081	-1.1922	-0.7027	-1.3979	-1.9403
-1.0817	-0.9362	-0.6720	-1.1444	-0.9380	-1.0994	-1.1932	-0.8318	-1.2736	-1.3606	-1.1516	-1.7259	-1.5517	-1.1879	-1.2908	-1.4329	-1.0431
-1.2267	-0.7615	-0.7796	0.0377	-0.0893	-0.1623	-1.1866	-0.8388	-1.2362	-1.2432	-0.9989	-1.5378	-0.8426	-0.9756	-1.2323	-1.2517	-0.6734
-0.2385	-0.9366	-1.4306	-1.3082	-1.3734	-1.0463	-1.7153	-2.0509	-1.5933	-1.6243	-1.8379	-1.6685	-1.4783	-1.5221	-0.7032	-1.7168	-1.1524
-0.6362	-0.6022	-1.2304	0.2251	-0.3244	-0.5599	-1.0165	-1.1150	-1.2723	-1.2426	-1.1399	-1.4343	-0.4584	-1.3715	-1.0301	-0.8983	-1.4575
-0.6176	-1.5981	-1.4924	-1.4874	-1.4298	-0.9828	-0.0906	0.5853	-1.5018	-0.3827	-0.7925	0.4698	-1.5971	-1.1622	-0.6692	-1.2932	-1.3281
-1.6235	-1.1581	-1.8518	-1.5022	-1.1673	-0.9460	-0.2118	-0.7627	-1.3349	-1.1922	-1.0604	-1.4443	-1.3429	-1.1143	-1.0003	-1.8869	-1.7908
-1.5548	-1.4878	-1.7061	-1.1514	-1.2779	-1.3134	-0.1422	-0.9718	-1.1686	-1.0513	-1.0492	-0.8556	-1.8904	-0.7363	-1.0579	-0.9660	-1.6998
-1.0530	-0.7095	-0.2482	-0.3289	0.1302	0.0598	-1.1582	-1.2333	-1.1936	-1.2141	-0.9507	-1.3910	-0.9637	-1.0930	-1.2355	-0.9085	-0.7515
-0.5541	-1.0223	-1.0806	0.4101	-0.3675	-0.5467	-1.6197	-1.2960	-1.3684	-1.4047	-1.5028	-1.0889	-0.5115	-1.3978	-1.5842	-0.7157	-1.2231
-0.8197	-0.4686	-1.1291	0.4180	-0.0741	-0.1507	-1.2463	-0.8945	-1.5007	-1.0938	-1.2001	-1.5046	-0.5078	-1.0908	-1.4083	-1.1226	-1.3803
-1.0961	-0.0872	-0.9509	0.7507	-0.1995	-0.3780	-1.3271	-1.3789	-1.0685	-1.5534	-1.2360	-1.0915	-0.8853	-1.2737	-1.1122	-1.3011	-1.0030
-1.8571	0.4946	-0.4163	0.4967	0.0980	0.2443	-1.1162	-1.0533	-1.1326	-0.6356	-1.2744	-1.3148	-0.6488	-1.1228	-1.2167	-1.1692	-1.3991
-1.4950	-0.8358	-0.6770	-0.1576	-0.0357	0.2772	-1.2320	-0.9359	-1.4211	-1.2907	-1.1161	-1.1146	-0.2772	-1.4923	-1.2530	-1.4915	-1.2988
-0.9781	-1.2954	-0.6444	-0.3386	0.3240	0.2041	-1.0431	-0.9921	-1.2126	-1.0526	-1.3063	-1.0425	-0.2108	-1.2944	-1.0613	-1.1649	-0.9528
-0.9848	-0.8084	-0.1710	-0.4039	-0.4669	-0.1956	-1.0048	-1.3735	-1.2044	-1.3701	-1.7616	-1.3257	-0.4980	-1.6566	-1.2758	-1.2993	-1.3626
-1.0194	-1.0155	-0.2022	-1.5432	-0.5092	-0.0573	-1.2368	-1.0969	-1.1373	-1.6442	-1.4744	-1.3866	-1.3967	-1.2799	-1.3708	-0.8241	-0.9740
-2.0186	-0.8302	0.3357	-0.2119	-0.1805	0.1177	-1.2946	-1.2175	-1.1278	-1.4946	-1.3190	-1.0086	-0.8441	-1.1755	-1.1599	-1.3012	-1.0436
-0.8262	-0.5353	-0.6776	-1.0919	-0.8469	0.5930	-1.1185	-0.9349	-1.0514	-0.4486	-1.2724	-1.3989	-1.7001	-1.4991	-1.1760	-0.8645	-1.3778
-1.2495	-0.8267	-1.4575	0.3141	-0.4165	0.3832	-1.4458	-0.8735	-1.1817	-0.6973	-1.5724	-1.6839	-0.5561	-1.4596	-1.0456	-0.6425	-1.2327
-1.0149	-0.5652	-0.9164	-0.1318	0.3141	1.2458	-0.9590	-1.4152	-1.3784	-0.7326	-1.4961	-1.6495	-1.1954	-1.7243	-0.8008	-1.2689	-1.6090
-0.5566	-0.8535	-0.5801	-0.0445	-0.6604	0.5700	-1.7532	-1.0150	-1.3097	-0.7062	-1.5588	-1.4784	-0.7596	-1.7641	-1.0947	-1.3127	-1.8420
-0.0512	-1.1724	-1.1251	-0.8477	-1.1603	-0.2954	-1.3609	-1.0462	-1.2962	-0.9513	-1.6000	-1.3065	-1.7304	-1.7203	-1.5114	-1.0051	-0.7914
-1.2268	-1.3258	-1.2947	-1.0856	-1.7730	-1.5093	-0.0611	0.5571	-1.2666	-0.3274	-0.6611	-0.5968	-1.2006	-0.7085	-0.6401	-0.9355	-1.3607
-1.4276	-1.1770	-0.9884	-1.3063	-0.9054	-0.9677	-0.4105	0.6496	-1.6160	-0.5884	-0.4155	-0.7880	-1.4174	-0.3771	-0.4526	-1.5080	-1.3606
-0.6029	-0.7841	-1.0124	0.3365	-0.2376	-0.2138	-1.2715	-1.3343	-1.3775	-1.0025	-1.1338	-1.3240	-0.6449	-0.8895	-1.2412	-1.2347	-1.0942
-1.6535	-1.2105	-1.9062	-1.5059	-1.1093	-1.1079	-0.5248	-1.3192	-1.1363	-0.8367	-0.8713	-1.6072	-1.7102	-0.9470	-0.9203	-1.7516	-1.5874
-1.4343	-1.3896	-1.6661	-1.2907	-1.2095	-1.1645	-0.1969	-1.1161	-1.3875	-1.2681	-0.9381	-1.1006	-1.9160	-0.7060	-1.1860	-1.0250	-1.7695
-0.7766	-1.5451	-1.7991	-0.7388	-1.3881	-1.4306	-1.4391	-1.1341	-0.9530	-1.6283	-1.3764	-0.8723	-0.3892	-1.8454	-1.4762	-0.6131	0.7317
-1.1265	-1.8288	-1.3439	-0.8059	-1.7862	-1.4147	-1.3221	-1.5293	-1.0379	-1.8052	-1.2368	-1.0464	-0.7150	-1.0966	-1.2952	0.0471	0.6060
-1.0060	-0.8631	-0.9669	0.1185	-0.0021	0.1485	-1.7255	-1.2985	-0.7211	-1.6176	-1.4193	-0.8874	0.6815	-1.6582	-1.5672	-0.7821	-1.3818
-0.1831	-1.4402	-0.9161	0.3902	-0.4867	-0.3985	-1.6040	-1.4929	-0.9627	-1.4140	-1.6015	-1.7684	0.9789	-1.5963	-1.7817	-1.0536	-1.5126
-0.9286	-0.9701	-0.6992	0.1450	-0.6058	-0.3174	-1.3989	-1.3533	-0.8147	-1.6936	-0.9382	-1.0011	0.3829	-1.3432	-1.7710	-1.1577	-0.6139
-0.8479	-1.2548	-1.5202	0.3985	-0.6786	-0.5595	-1.5444	-1.4712	-1.0062	-1.1783	-1.3252	-1.3831	0.9194	-1.3075	-1.7281	-0.8995	-1.0126
-0.7985	-0.9225	-1.1020	0.8249	-0.8569	-0.6322	-1.3913	-1.1319	-1.3361	-1.4403	-1.1603	-1.0279	1.1182	-1.2727	-1.3494	-0.8744	-1.2036
-1.4506	-1.0470	-1.3025	0.6751	-0.7895	-0.9419	-1.3146	-1.1597	-1.1026	-1.4466	-1.4613	-1.3954	1.2972	-1.3506	-1.1881	-0.5917	-0.8006
-1.1427	-1.1689	-1.3657	0.3612	-1.0702	-0.0677	-1.5723	-1.1732	-1.1358	-1.8876	-1.2574	-1.0941	0.7500	-1.4059	-1.5595	-0.9027	-1.0609
-1.3080	-0.8480	-0.7586	0.1781	-0.5103	-0.5435	-1.1207	-1.5167	-1.0511	-1.3404	-1.3155	-1.2381	1.0420	-1.5258	-1.5810	-0.4755	-1.3746
-1.4940	-1.3230	-0.5500	0.4248	-0.4876	-0.1901	-1.3582	-1.1383	-1.3605	-1.3399	-1.3495	-1.1090	0.6795	-1.0853	-1.5575	-0.7456	-1.5336
-1.0940	-1.0738	-1.2082	0.4364	-0.8439	-0.2990	-1.2084	-1.4535	-1.1269	-1.4081	-1.4540	-1.6136	1.0945	-1.3200	-1.4955	-1.0062	-1.1543
-1.2452	-0.8077	-1.0094	0.2719	-0.1602	-0.0042	-1.4085	-1.0144	-1.0440	-1.5054	-1.6595	-1.0004	0.9725	-1.4156	-1.5051	-1.2270	-1.2732
-1.1970	-1.0629	-1.2520	0.0846	-0.0743	-0.1012	-1.6550	-1.4052	-1.1707	-1.7885	-1.1824	-0.9903	0.5451	-1.2821	-1.3399	-0.9789	-1.0575
-1.5991	-1.3628	-0.4833	0.3120	-0.4402	0.0620	-1.6806	-1.4972	-1.0960	-1.4715	-1.4010	-1.5150	0.5420	-1.7104	-1.4071	-1.2343	-1.1208
-1.1497	-1.2743	-1.0309	0.2421	-0.3041	-0.4259	-1.2385	-1.1721	-1.0460	-1.3666	-1.5236	-1.4331	0.6563	-1.3773	-1.4093	-0.7707	-0.4055
-1.3489	-0.9337	-0.7524	0.3245	-0.3203	-0.0344	-1.3151	-1.3182	-1.2121	-1.7328	-1.0570	-1.3221	0.8399	-0.8716	-1.1950	-1.1313	-1.0082
-0.8961	-1.1370	-1.1167	0.2013	-0.4164	-0.4217	-1.6761	-1.6166	-1.2338	-1.5439	-1.4721	-1.3144	0.2229	-1.3606	-1.5813	-0.9712	-0.2902
-0.1413	-1.2052	-0.6254	-1.3814	-0.5895	-0.3428	-1.4024	-1.1945	-0.7990	-1.6906	-1.3108	-1.6112	-0.7879	-2.2030	-1.7287	-1.3327	-0.7943
-1.4050	-0.9694	-1.1402	-1.5114	-0.5758	-0.4533	-1.4351	-1.6375	-0.9803	-1.7078	-1.2600	-1.7732	-1.2740	-1.6614	-1.6032	-1.3888	-0.8547
-1.2297	-0.5585	-0.7657	0.2120	0.8956	0.9279	-1.2420	-1.2272	-1.0623	-0.9906	-1.0166	-1.1070	-0.8375	-1.6845	-1.6980	-1.4329	-0.9220
-1.0818	-0.5415	-0.9543	0.3482	0.5619	0.8103	-1.5180	-0.9699	-1.1486	-1.2505	-1.1121	-1.4331	-1.1472	-1.0031	-1.2506	-1.0307	-0.2816
-0.4152	-0.8495	-0.9291	-0.9958	-1.1884	-0.8462	-1.6935	-1.7154	-0.9070	-1.9308	-1.9694	-1.3315	-1.1369	-2.0498	-1.7649	-1.3880	-1.1658
-0.9380	-0.5556	-1.2679	-1.3802	-0.5380	-0.3901	-1.6579	-1.6365	-0.8517	-1.5544	-1.5221	-1.6005	-1.2447	-1.5846	-1.2361	-1.4712	-0.9738
-1.2349	-0.5656	-1.1953	-0.0186	-0.2583	0.2672	-1.7343	-1.7293	-0.9286	-2.0877	-1.6779	-1.5930	-0.8723	-1.6588	-1.3777	-1.3192	-1.1721
-1.0955	-1.3925	-1.7378	-1.2967	-1.4583	-1.5262	-1.2858	-1.0485	-1.6660	-1.5399	-1.2356	-1.1191	-1.6554	-0.8154	-1.2041	-1.5813	-1.3291
-1.2415	-1.4098	-1.6147	-1.1793	-1.1673	-1.1249	-0.9269	-0.9709	-1.2736	-1.4659	-1.5394	-1.1549	-1.7220	-1.1122	-1.0756	-1.5790	-1.9301
-1.2915	-1.7367	-1.5143	-1.0705	-1.5445	-1.3340	-1.1142	-0.8493	-1.4009	-1.3671	-1.7207	-0.7069	-1.7748	-1.0005	-1.2831	-1.1852	-2.0183
-1.1522	-2.0605	-0.6240	-0.7264	-1.4768	-1.5103	-1.1392	-1.5370	0.8549	-1.7241	-1.6489	-1.3293	-0.6480	-1.6052	-1.8545	-0.6142	-0.4470
-1.2672	-1.4896	-1.1907	-0.4755	-1.1769	-0.9067	-1.6064	-1.3190	0.7542	-1.1410	-1.4869	-1.1385	-0.6796	-0.8263	-1.4980	-0.5251	-0.3092
-1.2075	-1.5855	-0.9208	-0.5305	-1.6226	-1.2978	-1.4765	-1.2819	0.6025	-1.5434	-1.0920	-0.7483	-0.6086	-1.7781	-1.7447	-0.2892	-0.4242
-1.6033	-1.9908	-1.2236	-0.7128	-1.4989	-1.5551	-0.9694	-1.4243	0.6796	-1.6960	-1.2680	-1.2237	-0.4492	-1.0036	-1.5943	-0.8098	-0.4188
-1.1496	-0.4092	-1.2942	-0.1287	0.1385	0.2169	-1.1366	-1.0203	-0.7799	-1.3610	-1.3973	-1.1577	-1.1005	-1.4389	-1.0881	-0.9825	-0.8539
-0.6546	-1.0075	-0.4546	0.3823	-0.4985	-0.1026	-1.0756	-1.3373	-1.0005	-0.8765	-0.9721	-1.2598	-0.7837	-1.1639	-1.2990	-0.8192	-1.2154
-1.5977	-1.3688	-0.9899	-0.9068	-1.2352	-1.2286	-0.4988	0.3924	-1.3511	-1.1265	-0.7145	-0.5837	-1.1220	-0.5253	-0.6387	-1.3081	-1.1642
-1.1687	-1.5201	-0.9785	-1.0552	-1.3894	-1.2322	-0.6015	0.3818	-1.3896	-0.8081	-0.4205	-0.1709	-0.9298	-0.3062	-0.9361	-1.1571	-1.0621
-0.4524	-0.9086	-1.7034	-1.2475	-0.9854	-0.9056	-1.5807	-1.8047	-1.4519	-1.0680	-1.6618	-1.2784	-1.2410	-1.4390	-1.0839	-1.6867	-1.5099
-0.4469	-1.0313	-1.1486	-1.0472	-0.9010	-0.6933	-1.6199	-1.2436	-1.3866	-1.3392	-1.2780	-1.4755	-1.9354	-1.4231	-1.5311	-1.2072	-1.1006
-0.4752	-1.4794	-1.1735	-0.9199	-0.6495	-0.7367	-1.4160	-1.4815	-1.1713	-1.8450	-1.6680	-1.8568	-1.7995	-1.7172	-1.8865	-1.0029	-0.7721
-1.1874	-1.3007	-1.5565	-1.4503	-1.0291	-1.4480	0.6720	0.4943	-1.4244	-0.1814	-0.3679	-0.6618	-1.6961	-0.6883	0.6881	-1.2159	-0.5190
-1.3149	-1.4838	-1.4434	-1.3622	-1.1422	-1.5767	0.6603	-0.0081	-1.3932	-0.3736	0.2081	-0.6519	-1.5487	-0.4097	0.9541	-1.3132	-0.5266
-1.8133	-1.0935	-1.3763	-1.2302	-1.4379	-1.4455	0.6111	0.1254	-1.5704	-0.3915	-0.2460	-0.8477	-1.6574	-0.4940	0.6139	-1.5237	-0.9910
0.1495	-0.6616	-0.9165	-1.1340	-0.6255	-0.7236	-0.6503	-1.0233	-1.1002	-1.1483	-1.3378	-1.1278	-1.6598	-1.3130	-0.3003	-1.1076	-0.8484
-1.1912	-0.7194	-1.3127	-1.2192	-1.3563	-1.0108	-1.3528	-1.4354	-1.4222	-1.2397	-1.0221	-1.1188	-1.9839	-1.6960	-1.6137	-1.0694	-0.9316
-1.0986	-0.1900	-1.0543	0.3184	-0.2640	-0.1784	-1.4189	-0.8822	-1.8006	-1.2143	-1.2708	-1.2555	-0.9675	-1.1681	-1.3002	-0.8328	-1.9492
-0.5178	-0.7327	-0.9281	-0.8003	-1.7202	-0.9885	-1.5575	-0.9338	-1.4147	-1.2132	-1.6741	-1.7654	-1.5873	-1.3264	-1.3738	-1.1083	-1.4015
-1.2764	-0.6915	-0.8721	-0.0238	-0.3421	0.1883	-1.4700	-1.3252	-1.0825	-1.4754	-1.3871	-1.1753	-0.8085	-1.4632	-1.3333	-0.8843	-0.9393
-0.6820	-0.5864	-1.1326	-1.3184	-1.2771	-0.6611	-2.0213	-1.7962	-0.4159	-1.6060	-1.9029	-1.3391	-1.9942	-1.8263	-1.4550	-0.9561	-1.8422
-1.1818	-0.2526	-1.7790	-0.8586	-1.1932	-0.6149	-1.7276	-1.6492	-1.2189	-1.4381	-1.7954	-1.8612	-1.7522	-1.6725	-1.3132	-1.1375	-0.8377
-0.6077	-0.0604	-1.6410	-0.7839	-0.7406	-0.8217	-1.6641	-1.7436	-1.1125	-1.2796	-1.7305	-1.4066	-1.4639	-1.6783	-1.2782	-0.9916	-0.9350
-0.6237	-0.4886	-2.1172	-0.6569	-1.2865	-0.4509	-1.5452	-1.6588	-1.1229	-1.5472	-1.5560	-1.7583	-1.6856	-1.1126	-1.2736	-1.3324	-1.0671
-0.9599	-0.6717	-1.5652	-1.1777	-1.9539	-1.6861	-0.6552	0.1195	-1.5360	-0.2721	-0.9317	-0.6743	-1.5809	-1.2476	-1.2199	-1.0012	-1.7100
0.0140	-1.1243	-1.3115	-1.4390	-1.4360	-0.9561	-1.6185	-1.3285	-0.9399	-1.4981	-0.9153	-1.4169	-1.7745	-1.0018	-1.1740	-1.0972	-1.1871
0.6532	-1.1277	-1.0632	-1.3292	-1.4617	-1.5427	-1.6569	-1.0736	-1.2878	-1.6173	-0.8894	-1.4647	-1.3398	-1.3357	-1.2271	-1.3077	-0.6036
-0.8398	-1.1438	-1.3114	-1.2430	-1.3173	-1.3718	0.9219	0.4782	-0.9211	-0.6374	0.3386	-0.2969	-1.1657	0.4189	-0.4264	-1.4201	-1.8957
-1.4522	-0.9248	-0.9423	-1.2000	-1.2105	-1.2562	-0.3157	0.2815	-1.1323	-0.5678	0.4606	-0.6237	-1.4439	0.0975	-0.2279	-1.1984	-1.6929
-1.0835	-1.3609	-1.0598	-1.3749	-1.3582	-1.1532	0.9137	0.2058	-1.0538	-0.7530	0.2290	-0.4719	-1.4196	-0.5229	-0.3374	-1.2678	-1.5266
-1.4638	-1.4781	-1.1602	-1.5279	-1.4739	-0.9122	-1.4162	-1.1686	0.7149	-1.3595	-1.4816	-0.9815	-0.5153	-1.9120	-1.5308	-0.7567	-0.7224
-0.8736	-0.4662	-0.5451	0.3981	0.8199	1.3399	-1.0912	-1.0140	-1.1631	-1.2601	-1.0380	-1.4046	-0.8723	-1.0481	-1.1420	-1.0713	-1.2444
-0.7093	-0.4559	-1.4552	0.2909	-0.4210	-0.2069	-1.0178	-0.9392	-1.1725	-1.4338	-0.9269	-1.5242	-0.9229	-1.4297	-1.3416	-0.9803	-1.0625
-1.0683	-1.3952	-1.2317	-0.8781	-1.5017	-1.0148	-0.2696	0.4006	-1.2987	-0.4330	-0.5413	-0.5765	-1.2336	-1.0347	-0.9859	-0.9152	-0.9937
-0.9652	-0.8369	-1.3596	-0.9641	-0.8358	-1.1506	-0.8280	-1.3515	-0.7662	-1.1576	-0.8530	-1.3022	-1.6122	-0.3540	-0.8766	-0.8034	0.0620
-1.2694	-1.1722	-1.5625	0.7008	-0.7349	-0.6727	-1.4501	-1.8108	-0.8904	-1.3236	-1.7302	-1.2377	0.5642	-1.3143	-1.5549	-0.8284	-1.1330
-1.4439	-1.3391	-1.2975	0.8157	-0.7343	-0.8598	-1.7864	-1.4220	-0.8781	-1.5639	-1.4199	-1.1959	0.4116	-1.4583	-1.7388	-0.6658	-1.1340
-1.5098	-1.3721	-1.2235	0.9245	-0.7339	-0.9556	-1.4595	-1.2949	-1.0123	-1.2632	-1.3266	-1.3020	0.1979	-1.4796	-1.8114	-0.6967	-1.3449
0.0181	-1.1517	-1.3846	-1.2400	-0.7794	-1.0093	-1.5669	-0.7446	-1.2365	-1.3267	-1.9047	-0.9322	-1.0161	-1.6515	-1.2379	-1.0197	-0.8462
-0.1488	-0.4841	-0.6247	0.3070	0.2577	0.2988	-1.3799	-1.0025	-0.9696	-1.1953	-1.1822	-1.2210	-0.7014	-1.2036	-1.5801	-0.7410	-1.2042
-0.7356	-0.5841	-0.4454	0.4135	0.7760	0.4914	-1.2513	-1.0877	-1.3548	-1.2129	-1.5985	-1.4494	-0.7390	-1.2053	-1.0845	-1.1571	-1.4063
-0.9933	-1.5662	-1.5201	-0.5286	-1.3159	-1.2248	-0.3814	0.4054	-1.4408	-0.3462	-0.7240	-0.5385	-1.0576	-0.5683	-1.0317	-1.1654	-1.4027
-1.2740	-0.7232	-1.6393	-0.7970	-1.3004	-1.7559	-0.3058	0.7484	-1.6388	-0.6591	-0.7803	-0.6118	-1.2912	-0.8032	-0.6837	-1.2761	-1.3641
-1.4653	-0.9092	-1.4551	-0.9849	-1.1967	-1.4986	0.0366	0.4624	-1.5511	0.3296	-0.4202	-0.5723	-1.6230	-1.0323	-0.7686	-1.3463	-1.2461
-1.7347	-0.9463	-1.2726	-1.0960	-0.7571	-0.9148	-0.2612	0.2513	-1.2572	0.7073	-0.3337	-0.8329	-1.3983	-0.2853	-0.5034	-0.7953	-1.4115
-1.2300	-0.9933	-1.6832	-0.8532	-1.0655	-1.4503	0.0611	0.6666	-1.3180	0.0231	-0.5475	-0.0240	-1.5806	-0.6831	-0.3249	-1.5941	-1.2630
-1.2593	-1.4980	-1.6085	-1.1884	-1.0571	-1.8211	0.3126	0.6858	-1.2117	0.7758	-0.5292	-0.6015	-1.5739	-0.8328	-0.4116	-1.0493	-1.0262
-1.1127	-1.6100	-1.2823	-0.8829	-1.0977	-1.6758	-0.0655	0.6992	-1.6524	0.1947	-0.6698	-0.6885	-1.6709	-0.4892	-0.6650	-1.0416	-1.0495
-1.3873	-1.1824	-1.5396	-1.0072	-1.3095	-1.2203	0.1656	0.0264	-1.5310	0.6055	0.0372	-0.5199	-1.3155	-0.1118	0.1930	-0.6903	-1.2453
-1.0754	-1.2160	-1.3864	-1.0738	-1.1538	-1.2644	-0.2032	0.4507	-1.4547	0.5456	-0.4505	-0.3197	-1.1884	-0.4862	-0.1891	-1.5306	-1.4938
-0.8127	-0.6478	-1.1936	0.1992	0.7419	0.3807	-0.9059	-1.0349	-1.3616	-0.2990	-0.8770	-1.0995	-0.5392	-0.8692	-0.8674	-1.0277	-0.9629
-1.1334	-1.2059	-1.1118	-1.2640	-1.1439	-1.3651	-0.0706	0.3767	-1.4121	1.0943	-0.1712	-0.5958	-1.5206	-0.3176	-0.0288	-1.1720	-1.2176
-0.8675	-1.0070	-1.3058	-1.2750	-1.1881	-1.7170	-0.1017	0.1821	-1.4862	0.5651	-0.0692	-0.8167	-1.5348	-0.0939	-0.4364	-0.9955	-0.7889
-0.7660	-1.6269	-1.3996	-1.1406	-1.5643	-2.0721	-0.1295	0.1783	-1.4654	0.4381	-0.4846	-0.8802	-1.6613	-0.4426	-0.5912	-1.2355	-1.4799
-1.4368	-0.5744	-0.7275	-0.5375	0.4711	0.6087	-1.6234	-0.8612	-1.3803	-1.5245	-1.6763	-1.5539	0.0987	-1.7629	-1.4398	-1.4193	-1.3052
0.2763	-0.4554	-0.4233	0.1248	-0.0342	-0.2216	-1.6079	-1.0763	-1.1934	-1.6117	-1.4765	-1.3145	-1.0279	-1.1444	-1.4063	-1.2662	-1.4823
-1.8576	-1.4805	-0.7980	-1.2077	-1.3916	-1.0256	-1.3988	-0.8804	-1.5217	-0.8923	-0.9642	-1.2496	-1.3193	-1.4823	-1.3982	-0.6416	-0.0054
-1.1295	-1.5563	-1.3214	-1.0937	-0.9156	-0.8156	-1.4274	-1.0312	-1.3592	-1.6523	-1.5186	-1.0172	-1.2543	-1.7799	-1.3020	-0.9380	-0.2391
-1.7415	-1.0054	-0.9944	-1.1710	-0.9038	-0.8120	-1.3944	-1.1277	-1.1298	-1.1483	-1.0707	-1.5389	-1.1676	-1.3710	-0.9868	-0.7157	0.2590
-0.2905	-1.4233	-1.0085	-0.6890	-0.5727	-0.5451	-1.2715	-1.5319	0.0188	-1.4923	-1.4516	-1.2833	-1.2957	-1.1540	-1.5148	-0.5387	-1.3296
-0.8131	-0.9600	-1.1867	0.7158	-0.2698	-0.4220	-1.3619	-1.6470	-0.4126	-1.2701	-0.9548	-1.5467	-0.8237	-1.7207	-1.4943	-1.0834	-0.5696
-1.1988	-1.2555	-1.3256	-0.5077	-1.2823	-1.2156	-1.0340	-1.1681	-0.2827	-1.3147	-1.5672	-1.3570	-1.7292	-1.4917	-1.5626	-0.7853	0.0595
-1.5910	-0.4228	-0.6258	0.5670	-0.2297	-0.2936	-1.2243	-1.2434	-0.6490	-1.3658	-1.4899	-1.0857	-0.6841	-1.5478	-1.4446	-0.9389	-0.9740
-1.2988	-0.4487	-0.7958	0.8468	-0.3107	-0.2274	-1.1245	-1.0793	-0.7611	-1.0956	-1.1693	-1.2735	-0.7074	-1.4185	-1.3408	-1.2331	-1.2421
-0.8579	-0.6885	-1.2838	0.5533	-0.7269	-0.4597	-1.5525	-1.0696	-0.7558	-1.2543	-1.2786	-1.1420	-1.1212	-1.6800	-1.5462	-1.1992	-0.8306
-0.8881	-1.0483	-0.9837	0.7686	-0.0297	0.3301	-1.4632	-1.1812	-1.1710	-1.4954	-1.3787	-1.2579	-0.7877	-1.2755	-1.4108	-0.9781	-1.3769
-0.4330	-0.7324	-0.9241	-0.6340	-1.1221	-1.3481	-1.0104	-1.2329	-0.2975	-0.9419	-1.6653	-0.8217	-1.7312	-1.7591	-1.5190	-0.9254	-0.9736
-1.3891	-0.8623	-1.0126	0.6596	-0.0717	-0.0874	-1.5804	-1.1874	-0.7565	-1.4844	-1.3099	-1.1008	-0.9581	-1.2499	-1.3191	-1.0006	-0.5510
-2.0269	-1.4597	-1.9691	-1.8966	-1.3220	-0.9435	-1.4455	-1.6009	-0.7390	-1.6458	-1.8166	-1.2220	-0.8943	-1.8983	-1.6084	-0.8171	1.5121
-2.0056	-1.6102	-1.5967	-1.6052	-1.4893	-1.1794	-1.2688	-1.9850	-0.7437	-1.7958	-1.2750	-1.6371	-1.0372	-1.6100	-1.2776	-0.6641	1.1589
-0.2127	-1.3302	-0.8687	-1.2738	-1.1465	-1.2532	-1.1755	-1.1198	-0.9992	-1.5970	-0.6818	-1.8528	-1.8588	-0.5411	-0.8386	-0.9243	0.8098
-0.3800	-1.4661	-1.1810	-1.0239	-1.2934	-1.4943	0.0291	-0.1168	-1.1984	-0.2789	-0.5168	-1.0671	-1.1742	-0.2562	-0.7799	-1.2438	-2.0456
-0.8084	-1.0233	-1.2582	-1.0981	-1.1993	-0.9481	-0.2928	-0.0634	-1.4346	-0.7265	-0.4382	-1.1507	-1.0515	0.0726	-0.6859	-1.2664	-1.4519
-0.3393	-0.7365	-1.4283	-1.0693	-0.8898	-1.0434	-0.8735	-0.8480	-1.0970	-1.1946	-1.1991	-1.4792	-1.3270	-1.2062	-1.5559	-0.9932	-1.1451
0.5338	-1.0845	-1.6109	-0.3677	-1.3590	-1.6589	-0.9078	-0.9207	-0.9673	-1.1612	-1.1273	-1.3575	-0.2248	-0.8333	-1.3263	-0.5867	-0.7433
0.5184	-0.9215	-1.0660	-0.5970	-0.8077	-0.8889	-1.3998	-1.0578	-1.0291	-1.2829	-1.3042	-1.4596	-0.6284	-0.8422	-1.0447	-0.6626	-0.5452
-1.3366	-1.3338	-0.9721	-1.3155	-1.5383	-1.8599	-0.5029	0.1093	-1.5189	-0.3900	-0.5197	-0.6624	-1.3725	-0.6174	-0.8549	-1.3133	-0.9469
-1.7258	-1.2499	-1.7858	-1.7855	-1.1705	-1.2668	-0.4130	-0.6733	-1.5287	-0.9826	-1.4076	-0.5594	-1.5567	-0.5071	-1.1579	-1.5419	-1.6496
-1.9367	-1.5782	-1.7058	-1.3749	-1.1425	-1.3263	-0.7016	-0.9572	-1.6464	-1.3855	-1.1601	-0.8922	-2.0137	-0.7957	-0.9628	-1.4769	-1.9369
-1.0436	-0.9821	-1.1402	-1.1594	-0.8450	-1.2691	-0.3731	0.3502	-1.4670	-0.1177	-0.8306	-0.2880	-1.4228	-0.5047	-0.6068	-1.6334	-1.7385
0.1269	-1.1902	-1.3875	-1.0477	-1.4735	-1.5478	-1.5115	-1.0799	-0.8180	-1.2797	-1.1176	-1.5053	-1.3363	-1.0291	-1.1191	-1.0384	-0.6117
-1.0475	-0.9416	-1.1581	-1.3524	-0.7621	-0.7260	-1.2422	-1.8248	-1.2859	-1.8099	-1.7796	-1.3311	-1.3137	-1.3756	-1.2979	-1.6909	-0.7674
-1.1533	-0.8959	-0.7034	0.3185	0.1972	-0.0164	-1.5630	-1.4621	-1.1092	-1.1534	-1.5148	-1.0782	-0.4277	-1.3791	-1.5230	-0.9497	-0.6428
-1.0997	-1.2728	-0.7309	-1.2477	-0.7093	-0.8912	-0.8240	0.3969	-1.6589	-0.8978	-1.1333	-0.4794	-1.9201	-0.7766	-0.6480	-1.4496	-1.9966
-1.4669	-1.4534	-1.0773	-0.7771	-1.0938	-0.7747	-1.6179	-1.5204	0.9869	-1.7324	-1.7288	-1.0988	-1.4484	-1.2163	-1.5944	-0.6850	-1.1554
-1.3275	-1.1967	-1.1567	-1.0559	-1.3352	-1.5884	-1.6895	-1.1746	0.6434	-1.5133	-1.4200	-0.8575	-0.9093	-1.4001	-1.6820	-0.6070	-0.9518
-1.0662	-0.9147	-1.6296	-1.6255	-1.4612	-1.4682	-0.0214	0.6848	-1.3804	-0.2690	-0.4674	-0.9528	-2.0188	-0.8968	-0.6791	-1.3908	-1.2192
-0.9783	-1.1981	-1.4840	-1.1393	-0.9114	-1.3098	-1.2866	-0.8328	-1.2132	-1.1932	-1.1254	-1.0405	-1.5257	-0.8653	-1.2203	-1.3402	-0.6739
-1.2564	-1.2676	-1.1072	-1.4663	-1.9308	-1.4413	-0.4484	0.4974	-1.2471	-0.7194	-0.7426	-0.5349	-1.4708	-0.6079	-0.9144	-1.3842	-1.4575
-0.6028	-1.3854	-1.4028	-1.2633	-1.1027	-0.8621	-1.1207	-1.3326	-0.9123	-1.6360	-1.2808	-1.1272	-1.5813	-1.1720	-1.3296	-0.8902	0.5472
-0.7962	-1.2601	-0.9088	-1.2838	-1.1397	-1.3792	-0.7814	-1.5992	-0.4439	-1.0691	-1.5175	-1.5878	-1.2336	-1.2931	-1.4085	-1.1046	-0.2794
-1.7559	-1.1279	-0.5681	1.0383	-0.8933	-0.8360	-1.8982	-1.3190	-1.3512	-1.4842	-1.3810	-1.5098	-0.7768	-0.9189	-1.3903	-0.5384	-1.0658
-0.9685	-1.3405	-1.4247	-1.1620	-1.5770	-1.2344	-1.5306	-2.2132	-1.6558	-1.9040	-2.0006	-1.2148	-1.5994	-1.8977	-1.8637	-1.0244	-0.8512
-1.4336	-1.2484	-1.4368	-0.9926	-1.4997	-1.2641	-1.4493	-1.2552	0.4032	-1.2872	-1.5041	-1.0302	-1.0326	-1.4875	-1.3739	-0.8034	0.3820
-0.8145	-1.6362	-0.9505	-0.8439	-1.6294	-1.3306	-1.3219	-1.3036	0.0863	-1.1841	-1.0798	-1.1420	-1.0547	-1.1532	-1.5713	-0.6612	-1.2420
-0.4985	-1.1732	-0.3826	0.5892	-0.2977	-0.5623	-1.3339	-1.5142	-0.9384	-1.5124	-1.3572	-1.5132	-0.7638	-1.4322	-1.8818	-0.6646	-1.0044
-0.3672	-0.5969	-0.8548	-1.2550	-0.9992	-0.9847	-1.3976	-1.3035	-1.1578	-1.7041	-1.1019	-0.9566	-1.2602	-1.2424	-1.2300	-1.1937	-0.5916
-0.9452	-0.9475	-1.0157	0.7022	-0.5695	-0.6337	-1.3545	-1.2785	-1.4190	-1.1058	-1.4894	-1.4301	-0.6330	-1.3683	-1.3572	-0.7929	-1.4941
-0.2647	-0.9623	-1.0279	-1.0242	-1.4225	-1.4202	-1.5209	-1.3619	-0.3743	-1.0783	-1.2813	-1.5353	-1.8205	-1.3545	-1.0513	-1.0729	-0.7761
-1.0771	-0.2556	-0.8887	0.3884	0.4652	-0.2244	-1.4839	-1.0830	-0.5667	-1.4423	-1.4541	-0.9497	-0.7863	-1.6253	-1.3731	-0.9740	-1.3056
-0.9665	-1.0815	-0.6995	0.4426	0.0995	-0.0810	-1.3574	-1.2765	-1.0971	-1.1338	-1.4046	-1.0392	-0.6436	-1.6065	-1.5000	-1.1522	-1.0334
-0.0156	0.0695	-0.9503	-0.0163	-0.3441	-0.2723	-1.1449	-1.4909	-1.0129	-1.3880	-1.2116	-1.3073	-0.9226	-1.5040	-1.3016	-1.1870	-1.3020
-0.4810	-0.9156	-0.6567	0.6532	-0.2966	-0.1062	-1.3005	-1.0572	-1.4539	-1.4413	-1.3869	-1.5749	-0.2110	-0.8923	-1.4128	-1.3687	-1.6821
-0.6084	-0.7586	-0.7227	0.1975	-0.3307	-0.2351	-0.9443	-1.4272	-0.7544	-1.0763	-1.1856	-1.3166	-0.6530	-1.5186	-1.5213	-0.7791	-1.4332
0.1802	-0.3641	-0.8913	-0.8788	-1.0143	-0.9547	-1.1197	-0.8659	-1.5301	-0.9672	-1.3218	-1.4295	-1.5726	-1.2222	-1.2596	-1.1680	-1.8162
0.2758	-1.1454	-1.6487	-0.8147	-0.9686	-1.0748	-1.3590	-1.0877	-0.3275	-1.2231	-1.5175	-1.2459	-2.0536	-1.1966	-1.3374	-1.0183	-1.1970
0.7138	-1.0468	-1.5596	-1.0920	-1.2311	-1.5128	-1.6429	-0.5742	-1.3026	-1.4695	-1.3775	-0.7125	-1.5861	-1.3871	-1.5127	-1.1483	-0.7510
-0.5704	-1.1861	-1.4716	-0.8416	-1.2509	-1.3157	-0.0119	0.3576	-1.5851	-0.5775	-0.5113	0.0735	-1.2829	-0.3234	-0.8987	-1.1798	-1.4138
-0.1882	-0.8728	-1.9593	-1.3342	-1.6324	-1.1895	-0.8493	0.7444	-1.1026	0.0218	-0.7207	-0.4012	-1.2970	-0.5669	-0.5739	-1.5566	-1.4793
-0.4542	-1.0580	-1.2753	-1.0526	-1.2669	-1.1659	-0.5880	0.6369	-1.6133	-0.2808	-0.8000	0.2463	-1.4366	-0.4548	-0.5124	-1.4180	-0.9876
1.1986	-1.0733	-1.1522	-0.7381	-0.6710	-1.1370	-1.3418	-0.9070	-1.1313	-1.3349	-1.2687	-0.6019	-1.4195	-1.5807	-1.3861	-0.8937	-0.9414
-0.1779	-0.9171	-0.9270	-1.0035	-1.1801	-0.8742	-1.6719	-1.1947	-1.3829	-1.3401	-1.1982	-0.7337	-1.4461	-0.9530	-1.4249	-1.1862	-1.1305
0.4761	-0.9312	-1.7245	-1.0850	-0.7525	-0.9387	-0.9560	-0.6476	-0.9806	-1.1004	-1.7776	-0.8103	-1.5177	-1.4746	-1.3103	-1.2487	-0.9335
-0.3406	-1.2948	-1.4945	-1.3538	-1.4926	-1.5584	-0.4171	0.1786	-1.2821	-0.3501	-0.0129	0.0533	-1.6405	-0.4007	-0.6708	-1.4645	-1.3896
-1.2178	-0.5337	-0.7472	0.1804	0.6670	0.7641	-1.5059	-0.9745	-1.7890	-0.8813	-1.4908	-1.3763	-0.3517	-1.3868	-1.2225	-1.0064	-1.4156
-1.0871	-1.0492	-1.2759	-1.2064	-0.8950	-1.3793	-1.0096	-0.8102	-0.8739	-1.1672	-1.4181	-0.8650	-1.8614	-1.2640	-1.1210	-0.5452	0.7268
-0.5293	-1.3726	-1.5789	-0.9056	-0.2941	-0.8084	-1.0838	-0.8282	-0.9127	-1.0267	-1.3040	-1.4393	-1.4195	-1.2339	-1.1091	-0.0460	0.0898
-0.9881	-0.8117	-1.2844	-1.0321	-1.4161	-1.2829	-1.6261	-2.1062	-1.4616	-1.6856	-1.7909	-1.3742	-1.2796	-1.6922	-1.5910	-1.3767	-1.1041
0.0146	-1.4085	-1.1334	-0.6559	-1.2232	-1.6144	-1.2776	-0.9214	-1.2512	-1.5009	-1.0893	-1.7093	-0.6521	-1.1080	-1.2191	-0.5911	-0.1264
-0.1594	-0.6597	-1.6264	-1.7252	-0.6475	-0.9611	-1.4494	-2.0188	-1.2590	-1.9984	-1.8919	-1.7713	-1.3857	-1.7671	-1.7233	-1.5556	-0.5321
0.3124	-1.0648	-1.3855	-1.1346	-0.7602	-1.2863	-1.5791	-1.1091	-1.3862	-1.3497	-1.2512	-1.3768	-0.8179	-1.3899	-1.6321	-1.2606	-0.7723
-1.0436	-0.5990	-1.0842	-0.0969	0.3732	0.4860	-1.5759	-1.1540	-1.2437	-1.2060	-1.5958	-1.1767	0.1307	-1.4098	-1.9035	-1.2780	-1.0607
-0.7334	-1.1697	-1.1369	-1.0153	-1.6877	-1.4594	-1.1534	-0.7344	-1.3435	-1.0808	-1.5736	-1.1519	-1.6246	-1.5713	-1.5290	-0.9010	0.2405
-0.7594	-1.4165	-1.0363	-1.0618	-1.2111	-0.7741	-1.2992	-1.3667	-1.3196	-1.5360	-1.2365	-0.6597	-1.4645	-1.0749	-1.2856	-0.7483	-0.3668
-0.6991	-1.2380	-1.3182	-1.2616	-0.7763	-0.5271	-1.2599	-1.0323	-1.3291	-1.4853	-0.9084	-1.5221	-1.3696	-0.9262	-1.6290	-0.4875	-0.2569
-0.6806	-1.0945	-1.2865	-1.3105	-0.7565	-0.3259	-1.2518	-1.2722	-1.0865	-1.5697	-1.4232	-1.3943	-2.0898	-1.5136	-1.4172	-1.0000	-0.4636
-1.4462	-0.4884	-1.4232	-0.2451	-0.1122	0.0446	-0.7527	-1.2302	-1.2913	-1.0026	-1.1689	-1.6183	-1.3518	-1.1969	-0.8603	-0.7574	-1.1014
-0.9718	-0.3825	-0.8697	-0.0980	-0.0974	0.1869	-1.1815	-1.3113	-1.2882	-1.2170	-1.2319	-2.0113	-1.5122	-0.9035	-0.9530	-1.0461	-1.3855
0.4782	-0.6628	-1.0642	-1.0780	-0.7673	-1.2154	-1.2598	-0.9169	-1.2643	-1.4131	-0.7430	-0.6572	-1.2363	-0.8919	-1.0196	-1.1303	-1.1813
-1.6410	-0.2991	-0.4046	0.3275	0.5694	1.0827	-1.1608	-0.8852	-1.3802	-0.9778	-1.4461	-1.1639	-0.3356	-1.4393	-1.5697	-1.2566	-1.3079
-1.0936	-0.3538	-0.7253	0.1777	0.0770	0.5200	-1.7249	-1.1211	-1.4197	-1.5209	-1.2348	-1.0974	-0.2565	-1.1373	-1.4103	-0.6993	-1.3213
-0.9781	-0.1594	-1.0070	0.0849	0.3312	0.6895	-1.0436	-1.2122	-1.2975	-1.6024	-1.5530	-1.1460	-0.4868	-1.8191	-1.7965	-0.8059	-1.0555
-1.0863	-0.7871	-0.6815	-0.4200	0.9476	0.9965	-1.6590	-0.8147	-1.2600	-1.5319	-1.4930	-1.1590	0.2360	-1.8396	-1.6880	-1.2949	-1.1377
-1.4742	-0.8663	-0.8118	-0.2944	0.3041	0.6475	-1.8122	-1.4505	-1.4390	-1.9920	-1.1880	-2.1208	-0.3262	-1.9073	-1.6271	-1.2260	-0.2748
-1.4275	-0.3310	-0.7449	-0.4902	0.6030	0.4839	-2.0490	-1.0980	-1.2530	-1.7706	-1.0666	-1.9052	-0.1660	-1.8208	-1.5254	-1.0951	-0.9330
-1.3449	-0.9321	-0.6598	-0.2015	-0.0363	0.3596	-2.1198	-1.2111	-1.2913	-1.9635	-1.1856	-2.1393	0.0709	-1.7630	-1.6791	-1.2691	-1.2359
-0.5335	-1.5988	-0.9481	-1.9286	-0.4619	-0.4213	-1.6058	-0.9987	-1.1571	-1.9644	-1.4598	-1.5713	-0.4039	-1.7543	-1.3791	-1.1803	-0.7832
-0.5422	-1.6445	-1.0884	-1.7337	-0.0799	-0.2905	-1.5554	-1.1425	-1.0102	-1.7292	-1.6843	-2.0583	-0.4723	-1.9850	-1.1620	-1.0162	-0.6816
-0.9029	-1.1642	-1.0649	-1.7934	0.0038	-0.4360	-1.4325	-0.8598	-0.9737	-1.4925	-1.6530	-1.6660	-0.8786	-1.8107	-1.1533	-1.1534	-0.4536
-1.0214	-0.7344	-0.5361	-0.5874	0.8836	0.5417	-1.4907	-0.9448	-1.3259	-1.2028	-1.3761	-1.7394	0.5585	-1.7242	-1.8155	-1.5230	-1.6647
-0.7539	-0.2614	-0.7301	0.1952	0.1921	0.1594	-1.2296	-1.0825	-1.3935	-1.0142	-1.4467	-1.0108	-0.1878	-1.3967	-1.6833	-1.0365	-1.1845
-1.3831	-0.4466	-0.3425	0.5601	0.2346	0.2782	-1.8398	-1.3804	-1.4141	-1.3936	-1.5796	-1.5653	-0.2529	-1.6929	-1.6731	-1.1633	-1.1203
-0.8954	-0.5583	-0.8525	0.2850	0.4782	0.1848	-1.1091	-1.1974	-1.2951	-1.3227	-1.1412	-1.5576	-0.3373	-1.6535	-1.4450	-1.1202	-0.7374
-1.1983	-0.6743	-0.4880	0.1619	0.2459	0.5384	-1.5144	-1.4527	-1.4166	-1.5703	-1.3091	-1.8487	-0.3418	-1.2611	-1.4249	-0.9314	-1.1226
-1.0551	-0.8039	-1.2634	-1.2910	-0.5260	-0.2349	-1.2516	-0.8943	-1.1135	-1.3667	-1.2803	-1.7652	-0.7380	-1.6417	-1.4995	-0.9218	-0.6235
-0.6116	-1.1093	-1.1714	-1.1460	-0.2925	-0.1727	-1.3417	-0.9846	-0.9522	-1.3947	-1.5349	-1.3982	-0.9719	-1.4995	-0.9703	-1.0405	-0.7775
-0.7039	-0.7656	-1.1515	-1.3613	-0.3172	-0.3236	-1.2717	-0.8779	-0.9518	-1.4241	-1.5015	-1.5158	-0.8530	-1.4467	-1.2011	-1.0712	-0.7610
-0.9360	-1.5754	-1.1053	-0.9793	-1.5980	-0.8577	-1.5221	-2.1148	-1.4251	-1.8995	-1.5294	-1.7374	-1.4598	-1.7832	-2.0439	-1.0886	-1.6031
-1.4810	-1.1211	-1.5369	-1.4209	-1.1408	-0.8132	-1.7042	-2.1190	-0.1499	-1.3392	-1.5281	-1.6368	-1.8988	-1.5143	-1.2247	-1.1252	-1.0921
-0.1606	-0.8674	-0.8275	0.4479	-0.0214	-0.0461	-1.4533	-1.2944	-1.6249	-1.0448	-0.7581	-1.5579	-0.7791	-1.2776	-1.0806	-1.1291	-1.3504
-0.9627	-0.5744	-1.5439	-1.3050	-0.8092	-0.9919	-1.1767	-1.8308	-1.3321	-1.6235	-1.9135	-1.6797	-1.8902	-1.8141	-1.1466	-1.4156	-1.1568
-0.9447	-0.5894	-1.5663	-1.3018	-0.8499	-1.0383	-1.1111	-1.8590	-1.3294	-1.6512	-1.9179	-1.6860	-1.8719	-1.7763	-1.1374	-1.4349	-1.1656
-1.2164	-1.4614	-1.3256	-2.1573	-1.3140	-1.3954	-1.2952	-0.9628	-1.5391	-1.3574	-1.3490	-1.3747	-1.9456	-1.8045	-1.1137	-1.2885	-0.5184
-2.0613	-1.5558	-1.5820	-1.9441	-1.4433	-1.2028	-0.6352	-0.1179	-1.7433	-0.8664	-1.2416	-0.3605	-2.2110	-1.5201	-1.0660	-1.4828	-0.9388
-1.1839	-1.3401	-1.4748	-1.0600	-1.4132	-1.5217	-1.1039	-1.0997	-0.9406	-1.2255	-0.7796	-1.3067	-1.2231	-1.0725	-1.2820	-0.6878	0.9403
-1.1122	-0.9490	0.7735	0.5400	-0.4647	-0.1517	-1.4641	-0.7199	-1.4994	-1.1328	-1.3663	-0.9016	-0.9740	-1.1157	-1.4810	-1.2477	-1.5180
-1.2746	-0.7701	0.8959	0.6476	-0.4523	-0.5035	-1.4764	-0.9180	-1.6692	-1.0078	-1.5908	-1.2637	-0.8184	-1.4690	-1.2838	-1.1800	-1.2837
-0.2569	-1.6133	0.5661	-0.5191	-1.0928	-0.8457	-1.2450	-1.1504	-1.1390	-1.2695	-1.4921	-1.3470	-1.5935	-1.3016	-1.5934	-0.7799	-1.4021
0.3438	-1.7056	-0.2135	-0.8892	-0.8162	-1.5463	-1.6333	-0.4623	-0.8894	-1.1717	-1.0951	-1.3156	-1.4670	-1.1123	-1.6034	-1.4315	-1.7275
-0.8461	-0.7065	-1.5089	-1.5728	-1.2682	-0.7827	-1.3090	-2.0052	-0.9729	-1.1505	-1.4162	-1.5061	-1.3072	-1.3165	-0.9356	-1.6297	-1.0147
-1.0934	-1.5874	-1.0969	-0.9535	-1.1207	-1.0598	-1.4013	-1.9233	-1.5096	-1.7810	-1.8064	-0.7965	-1.4714	-1.6863	-1.7125	-0.8355	-1.2507
-0.3663	-1.0506	-1.0994	-1.0250	-1.1241	-1.1077	-1.5235	-2.0936	-1.1965	-2.1979	-1.9068	-1.3101	-1.6849	-1.7583	-1.7200	-0.9857	-1.1881
-1.4195	-0.9015	-1.5851	-1.3468	-1.0417	-0.9055	-1.6075	-1.5689	-1.2400	-1.8154	-1.4359	-1.0945	-1.8354	-1.5004	-1.2520	-1.3221	-0.2716
0.5205	-1.4434	-1.1783	-0.6322	-1.2487	-1.6215	-1.2889	-1.0546	-1.2736	-1.2902	-1.3600	-1.2401	-0.9779	-1.0569	-1.6539	-0.8562	-0.8650
0.5355	-1.3379	-0.9045	-0.8102	-0.9282	-1.3069	-0.9138	-1.2254	-1.2941	-0.6099	-0.8081	-1.3956	-0.9449	-1.1436	-1.3321	-1.2491	-1.2700
0.9773	-1.0975	-1.1179	-0.6765	-0.8080	-1.1125	-1.1522	-1.1444	-1.0051	-1.3192	-1.1578	-1.2884	-1.3319	-1.0540	-1.1789	-1.1673	-1.2562
-0.3986	-1.5294	-1.4381	-0.9658	-1.0655	-1.1450	-1.3094	-1.2472	-1.0995	-1.3236	-1.4162	-1.5075	-1.5938	-1.4345	-1.4230	-0.6145	0.3069
-1.0614	-0.6291	-1.1226	0.1702	-0.3436	0.3824	-1.3067	-1.1750	-1.2820	-1.0486	-1.7149	-1.6591	-1.1942	-1.6566	-1.0071	-1.3609	-0.7653
-0.5403	-0.9705	-0.6400	0.7374	-0.9509	-0.4389	-1.2606	-1.3639	-1.2265	-1.2468	-1.3733	-0.9132	-0.0059	-1.0116	-1.5155	-0.6376	-1.6302
-1.0556	-0.3225	-1.2363	0.1256	0.2141	0.2064	-1.4697	-1.3829	-1.1256	-0.9468	-1.2712	-1.1414	-0.4908	-0.7540	-1.2231	-0.9302	-1.4814
-0.4158	-1.6328	-1.1452	-0.3771	-1.6782	-1.6944	-1.4054	-1.2881	-1.4735	-1.2310	-0.9897	-0.9075	-0.8918	-1.2501	-1.1361	-1.1088	-1.5247
-0.5684	-1.2812	-1.3293	-0.6358	-1.1888	-1.3871	-1.2723	-0.7291	-1.0007	-1.3247	-1.1600	-1.3535	-0.6169	-1.1235	-1.5498	-0.9968	-0.4508
-1.2303	-1.0450	-1.7821	-0.6620	-1.2015	-1.3382	-1.0317	-0.8841	-1.0731	-0.9957	-1.0530	-1.1606	-0.8251	-0.5343	-1.1816	-0.9700	-0.5997
-1.2985	-0.9817	-1.2363	-0.6181	-1.2944	-1.5063	-0.8487	-0.8443	-1.0880	-0.7775	-0.8004	-1.4280	-0.8252	-0.7313	-1.0688	-0.4417	-0.8365
-1.4305	-1.6716	-1.3541	-1.0061	-1.3155	-1.2138	-0.8057	-1.1249	-0.9954	-1.5073	-1.5206	-1.5171	-1.5003	-1.6002	-1.0252	-0.6424	0.6773
-0.1934	-1.1841	-0.9801	-1.1220	-1.2736	-1.0463	-1.2341	-1.4084	-1.5129	-1.1775	-1.5330	-1.1533	-1.7469	-1.7320	-1.4736	-1.0645	-1.0686
-1.1807	-1.6109	-0.9493	-1.0535	-1.0961	-0.7916	-1.4015	-1.1463	-1.2958	-1.3280	-1.6794	-1.4250	-1.7607	-1.6444	-1.4264	-1.2736	-1.3333
-0.6686	-1.2537	-1.1589	-1.1884	-1.3541	-1.2471	-0.0659	0.1084	-1.2596	-0.6153	-0.7851	-0.4948	-0.9312	-0.6486	-0.8695	-0.9847	-1.5837
-0.9131	-1.3760	-1.3005	-0.7657	-1.1946	-1.7840	-0.0840	0.1782	-1.3355	-0.4263	-0.8469	-0.8521	-1.2888	-0.4878	-0.7229	-1.0619	-1.6412
-1.1312	-1.2665	-1.6640	-0.9569	-1.2716	-1.4029	-0.0771	0.4208	-1.4496	-0.5642	-0.3090	-1.2225	-1.5048	-0.2203	-0.1829	-1.1317	-0.1159
-0.9346	-1.4070	-1.9543	-1.2529	-1.6458	-1.7547	0.0727	0.5609	-1.5623	-0.5033	-0.1898	-0.3325	-0.9631	0.5232	0.1328	-0.8419	-0.2981
-1.4262	-0.8450	-1.4245	-1.2706	-0.9519	-0.9322	-1.0848	-1.7527	-1.0401	-1.5117	-1.7068	-1.1634	-1.2367	-1.4839	-1.1521	-1.5165	-0.9706
0.7965	-1.2051	-1.4869	-0.8231	-1.1811	-1.4345	-1.2075	-0.7830	-0.4077	-0.9449	-1.0273	-1.1776	-0.6720	-1.0491	-1.3150	-1.2403	-1.7893
-1.4284	-0.1894	-1.1324	-0.0346	0.4154	0.1243	-0.6474	-1.2478	-1.2831	-0.5122	-1.1210	-1.1569	-0.5212	-1.3070	-1.1594	-1.2683	-0.9017
-0.9181	-0.9776	-0.4500	-0.9919	-1.3787	-1.2528	-1.1423	-1.4145	-1.3510	-1.1944	-1.0374	-1.2037	-1.4759	-1.4429	-1.4418	-1.0237	-0.6226
-1.2462	-0.6172	0.1100	0.5658	-0.4775	-0.4340	-1.7934	-1.4205	-1.0052	-1.6444	-1.4236	-1.2767	-0.4303	-1.6005	-1.5650	-1.2392	-1.4923
-1.0578	-0.5192	-1.1474	0.0451	-0.2785	-0.2679	-1.2633	-1.1595	-1.0457	-1.4439	-1.1721	-0.9184	-1.1972	-1.4672	-1.0942	-1.0726	-0.6565
-1.4669	-0.6933	-1.2535	0.2646	-0.5898	-0.1051	-1.3116	-1.3428	-0.9860	-1.3007	-1.0751	-1.4264	-1.1138	-1.3187	-1.2984	-0.9481	-0.7171
0.3896	-1.1686	-1.2843	-0.7330	-0.9040	-1.2565	-1.1999	-0.8217	-1.2448	-0.9488	-1.0847	-1.1757	-0.9144	-0.6262	-1.2612	-1.0787	-0.4371
-0.6566	-0.6972	-1.2621	0.5625	0.2446	-0.2951	-1.4170	-1.3247	-0.8835	-1.6233	-1.1035	-1.3361	-0.3202	-1.3428	-1.0042	-0.9884	-0.7789
0.0196	-0.7827	-0.2926	0.2946	-0.0753	-0.8361	-1.6884	-0.9122	-1.6104	-1.3382	-1.1297	-1.4763	-0.3798	-1.2708	-1.3174	-1.1527	-1.3886
-0.1337	-0.5353	-0.0779	0.1548	-0.2299	-0.6207	-1.1256	-1.4585	-1.0177	-1.4160	-1.2065	-1.3326	-0.8483	-1.0433	-1.3908	-1.2529	-1.0075
-0.8305	-1.1439	-0.9349	-0.5130	-1.3208	-0.9798	-1.1135	-1.4905	-1.3601	-1.3046	-1.2950	-1.5020	-0.8717	-0.9596	-1.1982	-0.5150	-0.7113
-0.8651	-1.0144	-0.4395	-0.8541	-1.3569	-1.2989	-1.1385	-1.4363	-1.3292	-1.2304	-1.0597	-1.1853	-1.4336	-1.4737	-1.4337	-1.0629	-0.6233
-0.6861	-0.9268	-1.1103	-0.8880	-1.4697	-1.2204	-0.9163	-1.3876	-1.1241	-1.3543	-1.4048	-1.4522	-0.9094	-1.3499	-1.3123	-0.5716	-0.8130
-1.0088	-1.0380	-1.5484	-1.3528	-1.1725	-1.0225	-1.4905	-2.2117	-1.4190	-1.8267	-1.7711	-1.5140	-0.9926	-1.5395	-1.6473	-1.1025	-0.8939
-1.3488	-1.5741	-1.4832	-1.0548	-1.2480	-1.8162	0.1324	0.4444	-1.3789	-0.1412	-0.3130	-0.3540	-1.1098	-0.2204	0.2622	-1.1318	-1.1761
-1.1847	-1.3628	-1.7299	-1.4740	-1.0480	-1.4050	0.6137	0.1463	-1.2104	0.0690	0.2623	-0.5933	-1.7963	-0.2417	0.6578	-1.0179	-0.2650
-1.0073	-1.1638	-1.7094	-1.3382	-1.0005	-1.4733	-0.0495	0.5201	-1.3511	-0.1575	0.3316	-0.4487	-1.5587	0.1290	0.7112	-0.9205	-0.9749
-1.0846	-1.3453	-1.4318	-1.0001	-1.0910	-0.9198	0.6075	0.1187	-1.1417	-0.4196	-0.0723	-0.5146	-1.8308	0.3679	0.5568	-1.2909	-1.1410
-0.7077	-0.8746	-1.1754	0.4679	-0.2075	-0.4207	-1.7469	-1.2198	-0.5668	-1.2449	-1.5342	-1.0528	-0.1083	-1.4574	-1.3332	-0.8624	-1.3728
-0.8864	-0.9993	-1.2717	0.5479	-0.2368	-0.4576	-1.2768	-1.0999	-0.5491	-1.1571	-1.2878	-0.6526	-0.3101	-1.5762	-1.8932	-1.1831	-1.1722
-0.7386	-1.0754	-0.9169	-0.0968	-1.2510	-1.7342	-1.2052	-1.3531	0.2012	-1.2162	-1.2171	-1.1486	-1.1015	-0.6857	-0.8761	-0.9286	-1.1598
-0.9926	-1.4346	-0.9167	-0.7226	-1.4482	-1.3936	-1.5157	-1.3909	0.2736	-1.3553	-1.2977	-0.6904	-0.7196	-1.0352	-1.5152	-1.1672	-1.5433
-1.2798	-1.4487	-1.2238	-0.8167	-1.2901	-1.5726	-0.6348	0.4682	-1.6976	-0.7175	-0.2868	-0.7725	-1.7615	-0.4836	-0.7684	-1.1472	-0.9782
-0.9541	-0.8910	-0.9483	0.8098	0.1276	-0.0428	-1.2500	-1.1435	-1.1154	-1.1829	-1.5990	-1.1073	-0.4198	-1.6578	-0.9676	-1.2788	-0.8234
-1.2309	-0.5967	-0.6842	0.7774	0.0694	-0.0086	-1.2960	-1.2927	-1.6834	-1.5449	-0.9746	-1.4973	-0.7354	-1.7767	-1.1025	-1.2536	-1.1947
-0.9564	-0.4860	-1.2794	0.8064	0.0490	0.0178	-1.5583	-1.2636	-1.2007	-1.1278	-1.2047	-1.6545	-1.0836	-1.5581	-1.2327	-1.2250	-1.4366
-0.6217	-1.5002	-0.8326	-1.5714	-0.5377	-0.7054	-1.7773	-0.9440	-1.1187	-1.8018	-1.3713	-1.2325	-1.0914	-1.4686	-1.7932	-1.0213	-0.3977
0.4731	-0.9268	-1.3524	-1.6077	-0.9906	-1.2803	-1.5812	-0.8298	-0.1162	-1.6253	-1.0939	-1.4891	-1.6193	-1.4919	-1.3157	-1.1474	-1.4617
-1.3113	-1.2364	-1.7102	-1.7699	-1.6699	-1.1599	-1.4436	-2.0728	-0.9288	-2.1637	-1.6737	-1.5245	-0.7252	-1.4011	-1.2751	-0.7924	1.2038
-0.2980	-1.4565	-0.7755	-1.3975	-0.6479	-0.5508	-1.7322	-1.5381	-0.9799	-1.8243	-1.5179	-1.4470	-0.8850	-1.7907	-1.7778	-1.1209	-0.9851
-1.4488	-1.1971	-1.2869	-1.0654	-1.4214	-1.5287	-1.4703	-1.5174	0.8236	-1.6488	-1.6110	-1.2261	-1.0449	-1.4959	-1.2127	-1.1221	-0.3602
-1.8238	-1.0453	-2.0167	-1.2493	-1.5821	-1.2905	-0.1999	-0.5567	-1.6346	-0.7319	-0.8671	-1.0512	-1.7336	-0.3515	-0.1161	-1.6427	-0.5902
-0.5333	-0.9711	-1.8215	-0.9943	-0.8439	-1.0193	-1.1130	-0.8365	-1.1843	-1.2690	-1.1832	-1.2044	-1.3089	-0.9582	-1.3837	-0.8479	-0.1425
-0.1764	-1.3914	-1.0506	-1.0618	-0.5758	-0.0888	-1.6195	-1.2025	-1.0647	-1.8282	-1.3311	-1.7404	-1.7292	-1.1812	-1.1364	-1.0769	-0.5276
-0.1539	-0.7884	-1.0224	-1.0159	-1.0476	-0.8984	-1.4519	-1.2042	-1.1665	-0.9324	-1.6160	-1.1618	-1.8171	-1.2375	-1.2691	-1.0662	-1.0763
0.2137	-1.1476	-1.1337	-1.1017	-1.0494	-0.9418	-1.4082	-1.1335	-1.1009	-1.2384	-1.1273	-1.5985	-1.5510	-1.2040	-1.4624	-1.3183	-0.9183
-1.3017	-1.1032	-0.8352	-0.3905	0.1429	0.5586	-1.9329	-2.1000	-0.9676	-2.1328	-1.7618	-1.4505	0.1049	-1.6565	-1.6228	-1.6391	-1.0496
-0.3712	-0.8234	-0.7745	-1.1031	-0.5212	-0.9279	-1.0521	-1.1169	-0.9929	-1.2538	-1.2417	-1.3440	-1.2501	-1.1490	-1.5078	-1.0850	-1.2652
-0.3720	-0.5868	-0.8239	-0.7605	-0.8245	-0.9891	-1.6683	-0.9920	-1.1524	-0.7584	-1.2317	-1.3952	-1.4920	-1.4147	-1.3604	-1.0268	-0.7260
0.3738	-1.0572	-1.0996	-1.0598	-1.2784	-1.5161	-0.9563	-0.9254	-1.4405	-1.2466	-1.2968	-1.1445	-1.1173	-1.1753	-1.1948	-1.3672	-0.9978
-1.4199	0.0405	-1.5120	-1.0437	-0.6133	-1.0694	-1.2615	-1.9020	-1.5191	-1.7809	-1.5787	-1.9134	-1.8023	-1.5533	-1.4441	-1.4212	-1.3009
-0.0033	-0.9609	-1.2834	-0.7975	-1.0268	-1.1589	-0.9899	-1.0993	-1.4314	-1.2537	-1.2106	-1.1708	-0.9722	-1.0050	-1.2144	-1.2616	-0.8251
-0.2710	-1.2897	-1.0685	-0.7216	-0.8910	-1.1350	-1.1607	-0.7492	-1.4813	-1.2832	-1.2135	-0.8264	-1.3217	-1.5053	-0.8774	-1.2057	-0.7158
-1.0481	-1.7192	-1.5600	-0.9798	-1.9214	-1.5022	-1.5150	-1.3210	-1.5181	-1.7365	-1.5435	-1.6533	-1.0350	-1.6364	-1.7092	-0.5999	-1.4304
-1.2284	-1.1551	-1.5461	-1.1393	-1.3824	-1.2011	-0.4367	0.0922	-1.7378	-0.3483	-0.6258	-0.4070	-1.3965	-0.8581	-0.7809	-1.1223	-1.4589
-1.2974	-0.7877	-1.3488	0.4668	-0.7605	-0.4869	-1.7482	-2.6766	-1.3337	-2.1434	-1.8665	-1.8843	-0.8581	-1.7423	-1.3520	-1.2399	-1.5614
-0.9562	-1.1047	-0.7602	-0.9730	-1.2890	-1.2651	-1.0703	-1.5413	-1.3896	-1.2196	-1.3081	-1.2584	-1.5287	-1.4239	-1.3772	-0.9059	-1.1146
-0.7465	-1.4146	-1.2278	-1.0945	-1.1101	-1.3913	-0.0328	0.4489	-1.6351	-0.3157	-0.6502	-0.3194	-1.2582	-0.3776	-0.7053	-1.0223	-1.3990
-0.6990	-1.0515	-2.0192	-1.1955	-1.2421	-1.2839	0.2831	0.7680	-1.1146	-0.1609	-0.2755	-0.3446	-1.4934	-0.3640	-0.1403	-1.1256	-1.2866
-0.8868	-1.3143	-1.2885	-0.9742	-1.5684	-1.5290	-0.2696	0.3872	-1.3217	-0.6325	-0.7788	-0.2968	-1.1621	-0.5814	-0.5754	-1.0399	-1.3710
-0.7053	-0.6220	-1.7456	-1.0097	-1.0996	-1.2701	-1.0546	-2.4643	-0.9894	-2.0554	-1.7983	-1.8475	-1.3565	-1.5653	-1.4867	-1.5456	-1.6204
-0.7383	-1.1320	-1.8080	-0.8914	-1.0626	-0.8242	-1.3547	-2.0792	-1.1287	-1.6763	-1.7945	-1.6054	-1.2352	-1.5188	-1.3504	-1.2974	-0.9821
-0.5064	-1.1887	-1.3001	-0.8488	-1.7004	-1.2648	-1.1529	-1.0963	-1.2661	-1.1985	-1.3960	-1.4034	-1.7350	-1.5010	-1.2617	-1.0377	-1.3350
-0.7172	-1.0096	-1.2453	-0.8720	-1.5380	-1.6101	-1.1249	-1.2496	-1.2170	-1.4494	-1.4102	-1.5725	-1.5416	-1.1683	-1.0106	-0.6317	0.9141
-0.5804	-1.2092	-1.1247	-0.9538	-0.8931	-0.6845	-1.3270	-0.6295	-1.3034	-0.9665	-1.7273	-1.3637	-1.1802	-1.1716	-1.3009	-0.8138	0.4725
-0.6155	-1.5849	-1.8232	-0.9733	-1.5132	-1.7959	-0.4091	0.3288	-1.4144	-0.0985	-0.3239	-0.4307	-1.3859	-0.2252	-0.8339	-0.7229	-1.6652
-1.2051	-1.3051	-1.8564	-0.8936	-1.5873	-1.9816	0.2040	0.5551	-1.1515	-0.3010	0.0106	-0.8137	-1.5287	-0.1227	-0.9362	-1.0068	-1.0113
0.9747	-1.1859	-1.1969	-0.8207	-1.4073	-1.7929	-1.3343	-1.1755	-1.2210	-1.2909	-1.4637	-1.8948	-0.8461	-1.2350	-1.3693	-1.2884	-1.1146
-0.9173	-0.8371	-1.8569	-0.7754	-1.3529	-1.5155	-0.8369	-0.8460	0.3552	-1.3456	-1.0559	-0.9709	-1.2859	-1.0654	-1.1887	-0.9499	-0.2203
-0.8746	-0.9111	-1.3287	0.6071	0.0151	-0.3789	-0.8751	-1.3732	-0.8576	-1.4785	-0.9299	-0.8063	-0.4953	-1.2489	-1.2497	-0.7976	-0.3757
-1.9095	-1.2097	-1.8265	-0.5315	-1.6547	-1.9066	-0.1526	0.1341	-0.6725	-0.4589	-0.5483	-0.7767	-1.1916	-0.6571	-0.3356	-0.9675	-0.5399
-2.0048	-0.9352	-0.8399	0.5093	0.1605	0.0859	-1.5501	-1.4125	-0.9902	-1.5012	-1.0723	-0.3973	-0.5532	-1.1118	-1.4271	-0.8900	-0.9959
-1.4825	-0.8658	-0.6197	0.3041	-0.3162	-0.2728	-1.3935	-1.4681	-0.3737	-1.7835	-0.7566	-0.5595	-0.4852	-1.1902	-1.1176	-1.0821	-1.2611
-1.7198	-0.4115	-0.9307	0.5087	0.4075	0.2983	-1.8195	-1.5657	-0.8519	-1.7973	-1.5584	-0.4908	-0.6112	-1.5947	-1.3240	-1.1351	-0.8382
-1.0732	-1.2673	-0.6170	0.2781	-0.1425	0.3011	-1.2063	-1.2349	-1.1101	-1.5611	-1.1508	-0.6028	-0.0628	-1.1889	-1.0243	-1.2638	-1.5512
-0.8775	-1.4184	-1.5726	-0.7437	-1.8576	-1.4913	-0.8054	-1.3433	-0.8245	-1.0216	-1.8290	-1.7986	-1.7185	-1.1465	-1.1009	0.3903	-0.6400
-1.5496	-1.2524	-1.7104	-0.6285	-1.9289	-1.7666	-0.9120	-1.0898	-1.4345	-1.1621	-1.4133	-1.4712	-1.5702	-1.5604	-0.6982	0.2900	-1.0038
-0.3684	-1.2122	-1.5394	-0.6488	-1.4396	-1.2209	-1.3187	-1.5080	-1.2751	-0.9296	-1.1541	-1.3237	-1.1681	-1.1099	-1.3961	-0.8786	-1.1609
-0.7950	-0.9719	-1.1674	-1.2487	-1.4313	-0.9817	-1.9579	-1.2160	-1.1332	-1.7780	-1.9084	-1.2509	-1.9971	-1.7050	-1.3652	-1.6444	-0.4671
-1.0967	-0.8805	-1.3054	-1.4687	-0.8935	-0.4685	-1.3635	-1.1674	-1.4203	-1.4756	-1.2930	-1.1387	-1.6472	-1.4176	-1.5307	-1.1155	-1.2563
-0.5947	-0.5921	-1.1542	-1.2102	-1.4629	-0.4401	-1.3377	-1.4283	-1.0482	-1.2274	-1.4911	-1.2734	-2.0551	-1.6270	-1.4283	-1.1673	-1.2325
-1.6260	-1.1304	-1.5412	-1.1676	-1.0281	-1.0834	-0.1271	0.7259	-1.6850	-0.0610	-0.5252	-0.4920	-1.5132	-0.5238	-0.2871	-1.3121	-0.5172
-1.0566	-1.1598	-1.5324	-1.1458	-1.2258	-1.3434	0.1640	0.6332	-1.5047	-0.1045	-0.1199	-0.4230	-1.4484	-0.4706	-0.0455	-0.9869	-1.2270
-1.1754	-0.8067	-1.3147	-0.8552	-1.0186	-1.3626	-1.4930	-0.9844	0.8160	-1.2959	-1.3367	-0.7977	-0.9799	-1.3282	-1.3225	-0.8184	-0.7879
-0.9494	-1.0094	-1.7717	-0.9844	-0.7910	-0.9827	-0.8618	-1.4909	0.1407	-1.3968	-1.1671	-1.2869	-0.9020	-1.1119	-0.9041	-0.7603	-0.2628
-1.6246	-1.3532	-0.7551	1.0579	-0.8367	-0.3375	-1.3791	-1.5543	-0.9090	-1.8002	-1.1929	-1.3180	0.1198	-1.5310	-1.7000	-0.5025	-1.4882
-1.3791	-1.2742	-1.3876	0.8756	-0.9552	-0.5659	-1.8288	-1.2822	-0.9000	-1.5657	-1.6096	-1.0714	0.1694	-1.4073	-2.0032	-0.5403	-1.6323
-1.8364	-1.0342	-1.0645	1.0785	-0.6849	-0.2686	-1.9137	-1.3753	-0.9151	-1.6314	-1.5979	-1.2019	0.1798	-1.3998	-1.6850	-0.4547	-1.5560
-1.6739	-1.6026	-1.2460	-1.3866	-1.4664	-1.3714	-0.4651	-0.0360	-1.7142	-0.7916	-0.4446	-0.6800	-1.4547	-0.5307	-0.9692	-1.1051	-0.3929
-0.3539	-0.4708	-0.7051	0.1323	-0.0052	-0.4621	-0.9938	-1.2040	-1.4161	-1.3364	-1.3487	-0.8965	-0.4584	-1.1928	-1.1782	-1.0215	-1.2852
-0.1668	-0.7506	-0.6980	-0.5827	-0.8745	-1.1119	-0.6284	-1.1600	-1.4830	-1.0109	-1.1465	-0.7956	-1.2764	-0.8730	-0.9334	-0.8660	-0.8413
-0.8226	-1.4897	-1.3271	-0.5617	-1.5635	-1.7501	-1.1239	-1.2940	0.3656	-1.5226	-1.2566	-0.8104	-0.7721	-1.3205	-1.0253	-0.6552	-0.6462
-0.7394	-1.6259	-1.7198	-0.7025	-1.4895	-1.4536	-1.4560	-1.3063	0.2852	-1.5789	-1.1246	-1.3342	-0.7193	-0.9888	-1.0657	-0.4428	-0.7090
-0.0181	-1.2640	-0.9286	-0.9364	-1.1888	-1.3200	-1.5676	-1.1406	-1.2248	-1.1396	-1.1332	-1.5544	-1.0529	-1.3731	-1.2030	-0.9996	-0.9829
-1.0624	-0.4891	-1.4697	0.1367	0.0451	0.3207	-1.5358	-1.4242	-1.1967	-1.1723	-1.5439	-1.8175	-1.2943	-1.3374	-0.8995	-0.9708	-1.1752
-0.4851	-1.2249	-1.1461	-1.0783	-0.8031	-1.3611	-1.2815	-1.3341	-0.2504	-1.6338	-1.3971	-1.5878	-1.1796	-0.8634	-0.9874	-0.8334	-0.8936
-0.9995	-0.7474	-0.5744	0.1329	0.3065	0.1841	-1.3089	-1.1759	-1.3587	-1.3108	-1.0656	-1.6512	-0.9096	-0.9022	-1.5670	-0.8155	-1.2497
-0.1224	-0.7495	-1.6162	-1.0029	-0.8821	-1.0197	-0.8451	-0.9447	-1.0370	-0.9974	-1.5508	-1.0378	-1.6200	-1.3809	-0.8973	-0.9684	-1.0894
-0.5613	-0.8066	-1.0536	-0.8141	-0.7695	-0.9178	-0.7594	-1.2409	-1.3489	-1.2133	-1.2365	-1.4080	-1.1059	-1.1580	-1.5945	-1.2214	-1.0411
-0.2161	-1.4576	-1.5311	-0.6002	-1.7375	-1.1937	-1.1055	-0.9368	-1.0733	-1.0226	-1.2567	-1.3937	-1.8107	-1.4053	-1.1375	-1.0011	-0.4875
-0.5363	-1.2873	-1.2545	-0.8091	-1.4344	-1.0337	-1.1968	-1.1365	-1.0498	-1.4529	-1.2669	-0.8703	-1.3962	-1.6915	-1.3276	-0.8157	-0.6474
-1.1009	-0.7524	-1.0050	-0.9133	-1.1467	-1.2216	-1.0899	-1.2853	-1.0639	-1.2644	-1.1801	-1.0794	-1.7031	-1.5545	-1.4861	-0.8467	-1.0708
-1.0719	-1.3120	-0.8304	1.1924	-0.5039	-0.1750	-1.1232	-0.8770	-1.4827	-0.9696	-1.1633	-1.1708	-0.3928	-1.1742	-1.6431	0.7065	-1.4211
-0.6014	-0.9794	-1.0145	0.7129	-0.7213	-0.2710	-1.5763	-1.4401	-1.0677	-1.5744	-1.3170	-1.5845	-0.3981	-1.2902	-1.6572	0.5040	-1.6705
-0.4090	-0.9705	-1.2372	0.8776	-0.5056	0.0630	-1.5736	-1.4234	-1.0414	-1.6981	-1.2393	-1.8140	-0.5023	-1.1772	-1.7937	0.5574	-1.3261
-1.2310	-1.2575	-0.7918	-0.4343	-1.1823	-0.9903	-0.9863	-1.0379	-0.9386	-1.5622	-0.7347	-1.2947	-0.7380	-1.2886	-1.2866	0.8917	-1.2065
-1.3664	-1.1354	-1.0504	0.7532	-0.1666	0.6060	-1.9170	-0.8891	-1.3871	-1.3336	-1.5021	-1.1782	-0.5874	-1.4484	-1.6238	0.2657	-1.0760
-1.1528	-0.6140	-1.2178	0.7969	-0.4087	-0.1370	-1.6129	-1.4049	-1.0811	-1.3851	-1.6409	-1.3925	-0.7314	-1.0985	-1.2511	0.6629	-1.4143
-0.9182	-1.0598	-1.3395	0.8127	-0.6344	-0.2770	-1.0708	-1.3709	-1.2583	-1.8248	-1.3538	-1.1865	-0.1795	-1.2288	-1.1728	1.0735	-1.2007
-0.5815	-1.1736	-1.1441	-0.1368	-1.4455	-1.3981	-0.9778	-1.1695	-1.1696	-1.4577	-1.4292	-1.2652	-1.2894	-1.0085	-1.0277	1.0773	-1.2398
-1.1288	-0.7113	-0.9426	0.6032	-0.5821	-0.3398	-1.3719	-1.1239	-0.9765	-1.3978	-0.9877	-1.3278	-0.5288	-1.1230	-1.1395	0.6039	-1.0461
1.0008	-1.3529	-1.5417	-0.6923	-0.9014	-0.8650	-1.3714	-1.3138	-1.6401	-1.0603	-0.9044	-1.5627	-1.2816	-0.6112	-0.9149	-1.0775	-1.2456
-0.9172	-0.7589	-1.3757	0.4296	-0.8571	-0.5101	-0.6708	-1.1768	-1.5033	-0.7982	-1.3389	-1.1512	-0.5060	-1.3461	-1.1275	-0.9869	-1.2736
-1.1334	-1.5859	-0.6287	0.9268	-1.2378	-0.5504	-1.2654	-1.1692	-1.2450	-0.7908	-0.9650	-1.2369	-0.5359	-1.3899	-1.4773	-0.8547	-1.4582
-0.5059	-1.2977	-1.1410	0.8776	-1.0384	-0.5299	-1.2461	-1.3797	-1.6936	-1.2319	-1.3656	-1.7617	-0.4513	-0.9528	-1.4097	-1.0990	-1.9869
-0.3631	-0.9591	-1.4861	-1.3890	-1.3566	-1.2768	-0.8754	0.2587	-1.6772	-0.4909	-0.6242	-0.3405	-1.8497	-0.3949	-0.5952	-0.9972	-1.7519
-1.4673	0.1292	-1.5067	-0.9945	-0.9798	-0.9260	-1.2791	-1.9671	-1.3768	-1.8454	-1.7530	-2.0655	-1.6425	-1.3058	-0.9651	-1.5593	-1.0602
-0.8821	-0.6445	-1.2018	-0.7830	-1.3179	-1.1627	-1.1487	-1.4944	-1.1268	-1.1781	-1.4104	-1.5671	-1.0330	-1.2057	-1.0765	-0.4242	-0.8179
-0.7044	-0.5368	-0.7819	0.0693	-0.0580	0.5273	-1.6867	-0.9449	-0.8595	-1.0165	-1.5145	-1.0706	-1.2647	-1.6081	-1.3988	-1.3746	-0.9820
-0.7327	-1.5612	-1.4712	-0.6211	-1.1814	-0.8390	-1.1424	-1.2506	-1.2743	-1.3534	-0.9964	-1.2758	-1.0057	-1.0978	-1.3505	-0.5859	-0.9393
-0.4390	-1.1675	-1.2032	-0.3860	-1.6458	-1.7151	-1.4059	-1.4260	-1.2873	-1.1372	-1.2266	-1.2339	-0.9050	-1.2982	-1.5753	-0.7008	-1.1375
-0.9117	-1.2884	-1.5225	-0.3358	-1.6406	-1.6727	-1.3598	-1.0886	-1.0001	-1.3094	-1.4693	-1.6747	-1.5214	-1.0697	-1.5875	-0.5891	-1.1922
-0.6544	-1.0935	-1.1166	-0.0672	0.1487	0.8287	-1.6467	-0.6908	-1.5564	-0.7130	-1.8550	-1.3719	-0.9790	-1.3275	-1.1032	-1.4195	-1.2384
-0.9090	-1.0380	-1.0710	0.3351	-0.4999	0.0968	-1.3971	-1.0628	-1.4802	-0.9414	-1.3189	-1.3085	-1.0853	-1.3182	-1.4490	-1.4713	-1.5405
-1.0832	-1.2837	-2.1315	-1.1849	-1.1618	-0.4728	-0.2642	0.2597	-1.5006	0.0509	-1.1830	-0.7022	-1.7375	-1.0810	-0.7937	-0.8150	-1.8613
-0.0950	-1.1137	-0.8558	-0.7872	-0.9711	-1.5019	-0.9962	-1.0841	-1.4722	-1.4472	-0.7956	-0.9659	-1.1282	-0.8646	-1.4520	-1.0204	-0.9647
-0.9528	-1.5311	-1.8603	-1.0376	-1.2578	-1.1750	-1.6483	-1.7309	-1.2071	-1.4968	-1.9455	-1.1780	-1.2833	-1.9229	-1.3453	-1.1467	-1.0617
-0.7418	-1.0840	-1.4729	-0.9819	-1.0861	-1.2963	-0.9288	0.4895	-0.7691	-0.5009	-0.5938	-0.8038	-1.3416	-0.7320	-0.9221	-1.4505	-1.9038
-1.4627	-0.5943	-1.4705	0.4092	-0.3488	-0.6957	-0.5148	0.0510	-1.6680	-0.5478	-0.6965	-0.3118	-1.0775	-0.7060	-0.7300	-1.0764	-2.4945
-1.1459	-1.4176	-1.9133	-1.3470	-1.3524	-1.2717	-0.3079	0.5229	-1.6401	-0.0548	-0.4153	-0.6148	-1.7157	-0.7266	-0.2445	-1.2190	-1.3332
0.1114	-0.8951	-1.3283	-0.7073	-1.0493	-1.3554	-1.2003	-0.7876	-1.3183	-1.1617	-1.2533	-1.2016	-0.9372	-0.9167	-0.9709	-1.2549	-0.9025
-0.9796	-0.7774	-0.9575	-1.0095	-1.2296	-1.2968	-1.0102	-1.4221	-1.3991	-1.2505	-1.4080	-1.0186	-1.5937	-1.4252	-1.4820	-0.8693	-1.1314
-0.4055	-0.9907	-1.6185	-1.2259	-1.3922	-0.9742	-0.7240	-0.6735	-1.1204	-0.6847	-1.6317	-1.7190	-1.8965	-1.3410	-1.2164	-0.8744	-0.6920
-1.0746	-0.8708	-1.4002	-0.6205	-1.4029	-1.2642	-1.0850	-0.9136	-0.9960	-1.3969	-1.1268	-1.1010	-1.0902	-0.9317	-1.0059	0.1329	-0.4673
-1.5120	-0.9304	-0.6289	0.2383	0.6177	0.7171	-1.5301	-1.6537	-1.2573	-0.9247	-1.2259	-1.3776	-0.8087	-1.4337	-1.5299	-1.1650	-1.2551
-1.1148	-1.1834	-0.7164	0.5011	0.3913	0.5544	-1.5659	-1.3127	-1.1056	-1.2834	-1.1698	-1.1576	-0.7141	-1.6809	-1.2726	-1.0540	-0.4736
-1.2087	-1.0923	-0.3798	0.2148	1.0220	0.9070	-1.7095	-1.3080	-1.5700	-1.1398	-1.2760	-1.1483	-0.2084	-1.4632	-1.5326	-1.3178	-1.6675
-1.5096	0.1900	-2.2703	-0.7612	-0.6933	-0.6622	-1.3525	-1.7903	-1.1205	-1.6553	-1.9125	-1.6642	-1.5317	-1.6020	-1.4139	-1.4493	-1.5133
-0.2610	-0.3458	-1.4529	-0.3642	-1.3609	-1.4695	-1.9748	-1.6602	-1.6578	-1.9837	-2.3295	-1.6722	-1.7731	-1.5821	-1.6651	-1.5335	-1.3905
-0.0461	-0.7692	-1.3209	-0.2646	-0.0246	-0.1113	-1.3862	-1.2652	-1.5566	-1.5488	-1.4516	-1.3742	-0.8367	-1.2543	-1.2765	-1.1711	-1.5615
-0.2564	-0.8039	-1.2080	-1.0255	-0.9715	-1.0122	-0.8984	-1.0386	-1.3655	-1.1993	-1.2209	-1.3172	-1.0428	-1.0351	-1.3031	-1.2457	-1.7275
0.4864	-0.8715	-1.6000	-0.9725	-0.9101	-1.1609	-1.4728	-1.2687	-0.9766	-1.0426	-1.5426	-1.3241	-1.2481	-0.9183	-1.5502	-1.0287	-1.1352
-0.1306	-1.1599	-1.2009	-1.0359	-0.4765	-1.0014	-0.9244	-1.2702	-1.2929	-0.9370	-1.5887	-1.1372	-1.3148	-0.8996	-1.2388	-0.7118	-1.4735
-0.3852	-1.0979	-1.2386	-0.8039	-1.1022	-1.0416	-0.9609	-0.8233	-1.1106	-1.3312	-1.4509	-1.1281	-1.4916	-1.0402	-1.3196	-1.1099	-0.7711
-0.5696	-0.7714	-1.7474	-1.1416	-0.9779	-0.8916	-1.0093	-1.7856	-0.9989	-1.9877	-1.5653	-1.2926	-1.4154	-1.4887	-1.6388	-1.4038	-1.5543
-1.5419	-0.4882	-0.7244	-0.4035	0.5624	0.6284	-1.2291	-0.6553	-1.2603	-1.4058	-1.3514	-1.3247	-0.0783	-1.8091	-1.7307	-0.8729	-1.2136
-1.4247	-0.5939	-0.9242	-0.4696	0.3034	-0.0414	-1.8035	-0.8403	-1.2362	-1.4248	-1.3383	-1.6677	-0.4900	-1.5208	-1.3272	-1.2072	-0.6588
-1.4820	-1.5769	-1.8389	-1.0506	-1.6157	-1.7122	-0.1121	0.3214	-1.3783	-0.0911	-0.2514	-0.2561	-1.3178	-0.3986	0.2194	-1.2224	-0.7364
-1.1552	-1.1297	-1.6875	-0.8664	-1.1132	-1.6571	-0.3421	0.4227	-1.7192	-0.3782	-0.5372	-0.1761	-1.4406	-0.4961	-0.2232	-1.1223	-1.3929
-0.7484	-0.8153	-0.9106	0.7598	-0.6476	-0.1559	-1.4791	-1.0164	-1.3059	-1.6274	-1.0234	-0.8878	-0.5404	-1.0348	-1.1484	-0.1764	-1.1703
-0.7492	-0.8925	-1.0463	0.8114	-0.5679	-0.2517	-1.7156	-1.4666	-1.3231	-0.8972	-1.2780	-1.4230	-0.4161	-1.0327	-1.4844	0.9227	-1.8154
-0.1631	-1.0071	-1.6838	-0.2396	-1.2326	-0.9572	-1.4241	-1.3675	-0.9897	-1.2076	-1.3878	-1.2202	-0.8639	-1.0288	-1.6758	0.4445	-0.6578
0.1603	-0.7684	-1.6990	-0.9442	-1.1437	-0.9502	-0.7716	-0.9283	-1.0693	-1.5415	-1.2518	-0.9140	-1.0796	-1.2701	-1.5405	0.1246	-0.6621
-0.4356	-1.0300	-1.7607	-0.5362	-0.5762	-0.9712	-0.7619	-1.4947	-0.9290	-0.8457	-1.0245	-1.2939	-1.1585	-1.0583	-1.2747	0.2986	-0.8326
-0.4461	-1.3500	-1.2198	-0.2772	-1.4970	-1.3451	-0.6850	-1.6246	-0.8631	-1.0010	-0.9688	-1.4924	-1.0172	-0.6643	-0.9652	-0.1419	0.0861
-0.3590	-0.8149	-1.1239	-1.0247	-0.5510	-0.7466	-1.3782	-0.8871	-0.9730	-1.4029	-1.2153	-1.2682	-1.5946	-1.0087	-1.2368	-1.2449	-0.1146
-1.1978	-0.5573	-0.8946	0.2290	0.1841	0.4373	-1.3703	-1.2653	-1.3065	-1.0678	-1.2010	-1.0490	-0.7883	-1.1413	-0.9389	-1.3581	-1.0293
0.4197	-1.1594	-1.3156	-0.9233	-1.0784	-1.3408	-1.3554	-1.0592	-1.3475	-1.1621	-1.2913	-1.2452	-1.2711	-1.1721	-1.2479	-0.7638	-0.5215
-0.9233	-1.7836	-1.5126	-1.1922	-1.1923	-1.4754	-0.9898	0.5987	-1.6380	-0.6106	-0.9411	-0.7163	-0.8140	-0.8711	-0.9718	-1.4314	-1.6406
-0.7751	-1.5865	-1.3770	-1.5123	-1.1231	-1.3083	-0.8452	0.6977	-1.4929	-0.6864	-0.8859	-0.7754	-1.2373	-0.9788	-1.0946	-1.2271	-1.4333
-1.1476	-1.1785	-1.5603	-1.1299	-1.5591	-1.4004	-0.1098	0.4495	-1.3364	-0.2385	-0.2841	-0.7667	-1.6119	-0.4525	-0.3361	-0.7623	-1.3313
-0.7556	-1.3163	-1.6032	-1.1350	-0.8917	-0.8983	-0.9087	-1.0971	-0.7413	-1.1794	-1.1144	-1.1322	-1.3567	-1.4229	-1.4959	-1.0384	0.5553
-0.3982	-1.0875	-1.5437	-1.0887	-0.9500	-1.1037	-0.9921	-1.2521	-1.2670	-1.5436	-1.4098	-1.2676	-1.3866	-1.0012	-1.1654	-0.9945	1.1209
-0.9056	-0.4205	-0.7065	0.3398	-0.0952	-0.2659	-1.3954	-1.3764	-1.3814	-1.5286	-1.5270	-1.4356	-0.6230	-0.9426	-1.3152	-0.7269	-0.6815
-1.4052	-1.3278	-0.3306	-1.1127	-1.1022	-0.7007	-1.2998	-0.8732	-1.3549	-1.2477	-1.5699	-0.9447	-1.0081	-1.5986	-1.8165	-0.8027	-0.9396
-1.8306	-1.6922	-0.9763	-1.1660	-1.4368	-1.2437	-0.6031	-0.1742	-1.7319	-0.9217	-1.0863	-0.6518	-1.8045	-0.6637	-0.8445	-0.5448	-1.0522
-1.0528	-0.4237	-1.8868	-1.3930	-1.3463	-1.4485	-0.2959	0.1565	-1.4484	0.0161	-0.9178	-0.6420	-1.7631	-0.4939	0.0846	-1.2112	-0.9395
-0.6071	-0.4764	-0.6059	0.1280	0.3337	0.3010	-1.0043	-1.1340	-1.0873	-0.6299	-1.3556	-1.5604	-0.9961	-1.5003	-0.8412	-1.1273	-1.1243
-1.4927	-0.8621	-1.2165	0.0976	0.1859	0.2308	-1.0369	-1.1936	-1.3250	-1.4493	-1.2562	-1.6503	-0.8131	-0.9219	-0.9841	-1.2386	-0.3981
-0.8044	-1.0115	-1.5413	-1.3876	-0.8689	-1.2592	-1.5991	-2.1924	-1.4517	-1.8777	-1.7477	-1.5481	-1.2455	-1.6581	-1.7203	-1.0735	-0.5182
-0.8216	-1.0066	-1.4759	-1.0633	-0.8485	-1.1775	-1.5246	-2.1056	-1.1650	-1.7786	-2.0375	-1.7981	-1.3505	-1.6390	-1.8746	-1.1436	-1.0839
0.0602	-1.0031	-1.1656	-1.0578	-1.0180	-1.2495	-1.4118	-0.8256	-1.4116	-0.7364	-1.2840	-0.9323	-1.4617	-1.2604	-1.0870	-1.2557	-0.7877
-0.7646	-1.3502	-1.2826	-1.1175	-1.0228	-1.2270	-0.0749	0.5864	-1.5401	-0.2106	-0.3641	-0.5259	-1.3986	-0.0847	-0.6869	-1.1324	-1.5411
-1.3144	-0.0070	-1.6625	-1.1278	-0.9220	-0.9041	-1.3411	-2.0270	-1.3711	-1.6431	-1.6212	-1.8436	-1.7206	-1.5886	-1.4389	-1.6417	-1.3548
-0.1146	-1.4593	-1.7519	-0.8927	-1.4493	-1.0450	-1.3666	-1.0043	-1.2532	-1.3959	-1.2694	-0.9117	-1.2797	-1.2429	-1.3787	-0.2426	-0.2725
-0.4260	-1.0043	-1.1691	-0.7618	-1.0815	-1.4077	-1.1356	-1.0517	-1.1231	-1.3296	-1.4455	-1.3773	-1.2864	-1.1368	-0.9143	-0.2404	-1.0263
-0.0527	-1.3049	-1.4879	-0.8335	-1.3026	-1.2999	-1.3531	-1.1524	-1.1411	-1.2557	-1.4089	-1.4285	-1.1586	-1.1892	-1.1819	-0.8799	-0.2878
-0.9870	-0.8407	-1.5234	-0.8822	-1.2450	-1.0601	-1.5246	-1.9307	-1.2667	-1.7145	-1.6659	-1.5931	-1.1425	-1.5933	-1.6096	-1.3676	-1.0622
-0.2228	-1.2955	-2.1008	-0.4691	-1.0610	-0.7900	-1.3042	-1.6087	-1.3779	-1.1216	-1.8531	-1.8982	-1.2195	-1.2466	-1.3269	-1.3619	-1.3134
-0.9422	-1.2808	-1.5303	-1.2359	-0.9254	-0.9319	-1.1068	-1.2715	-1.2296	-1.3071	-0.8221	-1.6332	-1.1070	-0.8316	-0.6254	0.2921	-0.2872
-0.6099	-1.5202	-1.5512	-0.9435	-1.3007	-1.1908	-1.2554	-1.1903	0.0664	-1.3758	-0.9828	-1.6847	-1.1332	-0.5741	-1.1269	0.2477	-0.7234
-0.9234	-1.0317	-0.9029	-0.9652	-1.1765	-1.0462	-0.7356	-1.2527	-1.1632	-1.7484	-1.0460	-1.5335	-1.8434	-0.8948	-1.2717	0.0142	-0.4354
-0.6716	-1.6665	-0.6642	-0.8075	-1.1130	-1.1879	-0.8371	-0.6898	-0.9499	-1.1586	-1.1877	-1.5027	-1.5401	-0.9570	-1.4773	0.0778	0.2355
-1.1068	-0.6885	-0.9979	-0.6822	-1.0199	-1.1912	-1.1117	-1.4469	-1.2519	-1.3165	-1.0779	-1.2402	-1.6061	-1.3112	-1.5315	-0.8793	-1.3172
-0.8018	-0.7659	-0.9867	-0.9655	-1.4374	-1.1253	-0.8904	-1.0719	-0.7004	-1.0953	-1.7566	-1.4678	-1.6823	-1.3828	-1.2852	-1.1307	0.7486
-1.4604	-0.9695	-2.4785	-1.3157	-1.4104	-1.4243	-1.0268	-0.1709	-0.6110	-0.7822	-1.4993	-0.9246	-1.4644	-1.0664	-1.0110	-1.3972	-2.3590
-1.2107	-1.0867	-2.0694	-1.3270	-1.7709	-1.3758	-0.6466	-0.2008	-1.7683	-0.8459	-1.6720	-0.7434	-1.3079	-1.3130	-1.0231	-1.3825	-1.5510
0.3915	-1.3632	-1.3998	-1.0531	-0.9882	-1.2509	-1.5667	-1.1525	-1.2722	-0.9291	-1.4109	-1.7141	-1.2412	-0.9598	-1.4636	-0.9672	-1.1109
-0.2720	-1.4519	-1.0656	-1.1271	-0.7520	-0.7183	-1.7828	-1.1816	-1.0155	-1.4259	-1.4494	-0.8753	-0.8279	-1.4843	-1.8886	-1.2719	-0.8105
-0.6961	-0.7580	-1.0209	-0.2235	-0.6619	-0.7322	-0.9621	-1.1457	-0.8034	-1.4394	-1.2073	-1.4145	-1.1314	-1.0825	-1.5666	-1.0741	-0.7214
-0.8089	-0.5832	-0.7851	-0.0049	-0.0065	0.2219	-0.9951	-1.0871	-1.1819	-1.7749	-0.6937	-1.3488	-1.0666	-1.1114	-1.0836	-0.7025	-0.9214
-0.9661	-0.8411	-0.6280	-1.1467	-1.1516	-0.9871	-1.4390	-0.9789	-0.9058	-1.9308	-0.9159	-1.0346	-1.4653	-1.0362	-1.3068	-1.2941	-0.7292
-0.6136	-0.8494	-0.8307	-1.1957	-0.7589	-0.7361	-1.1865	-1.2984	-1.3802	-1.6519	-1.1793	-0.7465	-1.7333	-1.2883	-1.2200	-1.3312	-0.2827
-0.2169	-1.4800	-1.0699	-1.3157	-1.1602	-1.0613	-1.2233	-1.3818	-0.3910	-1.3447	-1.2683	-1.2529	-1.6309	-1.2711	-1.1618	-1.4904	-0.4154
-0.7128	-1.4923	-1.2865	-1.1206	-1.5638	-1.4656	-0.4928	0.2849	-1.4029	-0.4798	-0.5840	0.0010	-1.3441	-0.3941	-0.6060	-0.9517	-1.8334
